# Supplementary material for: A Phylogeny-Based Global Nomenclature System and Automated Annotation Tool for H1 Hemagglutinin Genes from Swine Influenza A Viruses
Source: mSphere. 2016 Dec 14;1(6):e00275-16. doi: 10.1128/mSphere.00275-16 (PMC5156671; doi:10.1128/mSphere.00275-16)
Supplement: Figure S1 [file sph006162204s1.txt]

#NEXUS
begin taxa;
	dimensions ntax=7070;
	taxlabels
	'AB043479|A/Lepine/1948|H1N1|Human'[&!color=#999999]
	'AB043480|A/TF/15/1951|H1N1|Human|Japan'[&!color=#999999]
	'AB043481|A/Tokyo/1/51|H1N1|Human|Japan'[&!color=#999999]
	'AB043482|A/Kojiya/1/1952|H1N1|Human|Japan'[&!color=#999999]
	'AB043483|A/Taiwan/13/1954|H1N1|Human|Taiwan'[&!color=#999999]
	'AB043484|A/Yamagishi/55|H1N1|Human|Japan'[&!color=#999999]
	'AB043485|A/Meguro/1/1956|H1N1|Human|Japan'[&!color=#999999]
	'AB043486|A/Saga/2/1957|H1N1|Human|Japan'[&!color=#999999]
	'AB271113|A/duck/Miyagi/66/1977|H1N1|Duck|Japan'[&!color=#666666]
	'AB271115|A/swan/Hokkaido/55/1996|H1N1|Swan|Japan'[&!color=#666666]
	'AB294217|A/swine/Miyagi/5/2003|H1N2|Swine|Japan'[&!color=#800080]
	'AB434102|A/Morioka/21/2005|H1N1|Human|Japan'[&!color=#999999]
	'AB434105|A/Morioka/7/2005|H1N1|Human|Japan'[&!color=#999999]
	'AB434106|A/Morioka/1/2005|H1N1|Human|Japan'[&!color=#999999]
	'AB434288|A/swine/Ratchaburi/NIAH1481/2000|H1N1|Swine|Thailand'[&!color=#00ccff]
	'AB434296|A/swine/Ratchaburi/NIAH550/2003|H1N1|Swine|Thailand'[&!color=#800080]
	'AB434304|A/swine/Chonburi/NIAH9469/2004|H1N1|Swine|Thailand'[&!color=#800080]
	'AB434312|A/swine/Chonburi/NIAH977/2004|H1N1|Swine|Thailand'[&!color=#800080]
	'AB434320|A/swine/Chonburi/NIAH589/2005|H1N1|Swine|Thailand'[&!color=#800080]
	'AB434328|A/swine/Chachoengsao/NIAH587/2005|H1N1|Swine|Thailand'[&!color=#800080]
	'AB434336|A/swine/Saraburi/NIAH13021/2005|H1N2|Swine|Thailand'[&!color=#800080]
	'AB434384|A/swine/Kyoto/3/1979|H1N1|Swine|Japan'[&!color=#800080]
	'AB434392|A/swine/Hokkaido/2/1981|H1N1|Swine|Japan'[&!color=#800080]
	'AB434400|A/swine/Niigata/1/1977|H1N1|Swine|Japan'[&!color=#800080]
	'AB434408|A/swine/Ehime/1/1980|H1N2|Swine|Japan'[&!color=#800080]
	'AB434416|A/swine/Saitama/1996|H1N2|Swine|Japan'[&!color=#800080]
	'AB441170|A/swine/Miyazaki/1/2006|H1N2|Swine|Japan'[&!color=#800080]
	'AB514929|A/swine/Tochigi/1/2008|H1N2|Swine|Japan'[&!color=#800080]
	'AB514936|A/swine/Ratchaburi/NIAH101942/2008|H1N1|Swine|Thailand'[&!color=#800080]
	'AB514937|A/swine/Ratchaburi/NIAH101942/2008|H1N1|Swine|Thailand'[&!color=#800080]
	'AB514938|A/swine/Ratchaburi/NIAH101942/2008|H1N1|Swine|Thailand'[&!color=#800080]
	'AB531444|A/swine/Osaka/1/2009|H1N1|Swine|Japan'[&!color=#330066]
	'AB546149|A/pintail/Aomori/422/2007|H1N1|Pintail|Japan'[&!color=#666666]
	'AB546153|A/pintail/Aomori/794/2008|H1N1|Pintail|Japan'[&!color=#666666]
	'AB546157|A/pintail/Miyagi/1472/2008|H1N1|Pintail|Japan'[&!color=#666666]
	'AB546162|A/pintail/Akita/1265/2008|H1N2|Pintail|Japan'[&!color=#666666]
	'AB548746|A/swine/Saitama/01/2005|H1N2|Swine|Japan'[&!color=#800080]
	'AB548861|A/swine/Saitama/27/2003|H1N2|Swine|Japan'[&!color=#800080]
	'AB548862|A/swine/Saitama/1/2004|H1N2|Swine|Japan'[&!color=#800080]
	'AB548863|A/swine/Saitama/20/2004|H1N2|Swine|Japan'[&!color=#800080]
	'AB571957|A/swine/Chiba/1/1991|H1N2|Swine|Japan'[&!color=#800080]
	'AB573800|A/swine/Okinawa/2/2005|H1N1|Swine|Japan'[&!color=#800080]
	'AB600849|A/swine/Okinawa/1/2005|H1N1|Swine|Japan'[&!color=#800080]
	'AB600850|A/swine/Niigata/729/2004|H1N2|Swine|Japan'[&!color=#800080]
	'AB600851|A/swine/Saitama/1/2000|H1N2|Swine|Japan'[&!color=#800080]
	'AB600852|A/swine/Saitama/21/2004|H1N2|Swine|Japan'[&!color=#800080]
	'AB600853|A/swine/Aomori/1/2005|H1N2|Swine|Japan'[&!color=#800080]
	'AB620163|A/swine/Saraburi/NIAH100761_22/2009|H1N1|Swine|Thailand'[&!color=#800080]
	'AB620175|A/swine/Saraburi/NIAH116625_11/2009|H1N1|Swine|Thailand'[&!color=#800080]
	'AB620182|A/swine/Saraburi/NIAH116625_13/2009|H1N1|Swine|Thailand'[&!color=#800080]
	'AB620184|A/swine/Saraburi/NIAH116625_16/2009|H1N1|Swine|Thailand'[&!color=#800080]
	'AB620186|A/swine/Saraburi/NIAH116625_17/2009|H1N1|Swine|Thailand'[&!color=#800080]
	'AB620207|A/swine/Saraburi/NIAH116627_24/2009|H1N1|Swine|Thailand'[&!color=#330066]
	'AB628080|A/swine/Binh_Doung/02_16/2010|H1N2|Swine|Viet_Nam'[&!color=#996633]
	'AB670330|A/duck/Tsukuba/718/2005|H1N1|Duck|Japan'[&!color=#666666]
	'AB704815|A/swine/Chachoengsao/NIAH107037_21/2011|H1N1|Swine|Thailand'[&!color=#330066]
	'AB704823|A/swine/Chachoengsao/NIAH107037_22/2011|H1N1|Swine|Thailand'[&!color=#330066]
	'AB704839|A/swine/Chachoengsao/NIAH107037_24/2011|H1N1|Swine|Thailand'[&!color=#330066]
	'AB731585|A/swine/Gunma/1/2012|H1N2|Swine|Japan'[&!color=#330066]
	'AB740972|A/swine/Yamagata/11/2010|H1N1|Swine|Japan'[&!color=#330066]
	'AB740983|A/swine/Yamagata/12/2010|H1N1|Swine|Japan'[&!color=#330066]
	'AB740995|A/swine/Yamagata/17/2010|H1N1|Swine|Japan'[&!color=#330066]
	'AB740999|A/swine/Yamagata/19/2010|H1N1|Swine|Japan'[&!color=#330066]
	'AB741007|A/swine/Tochigi/2/2011|H1N2|Swine|Japan'[&!color=#800080]
	'AB741015|A/swine/Mie/R02/2012|H1N2|Swine|Japan'[&!color=#800080]
	'AB741039|A/swine/Narita/aq21/2011|H1N1|Swine|Japan'[&!color=#330066]
	'AB762400|A/swine/Saitama/14/2004|H1N2|Swine|Japan'[&!color=#800080]
	'AB762401|A/swine/Saitama/01/2005|H1N2|Swine|Japan'[&!color=#800080]
	'AB762402|A/swine/BinhDuong/01_03/2010|H1N1|Swine|Viet_Nam'[&!color=#330066]
	'AB762403|A/swine/BinhDuong/01_07/2010|H1N1|Swine|Viet_Nam'[&!color=#330066]
	'AB762404|A/swine/NamDinh/11_05/2010|H1N1|Swine|Viet_Nam'[&!color=#330066]
	'AB762405|A/swine/NamDinh/VBLM03/2011|H1N1|Swine|Viet_Nam'[&!color=#330066]
	'AB762406|A/swine/BaRiaVungTau/02_07_2/2011|H1N1|Swine|Viet_Nam'[&!color=#330066]
	'AB762407|A/swine/TienGiang/02_25_1/2011|H1N1|Swine|Viet_Nam'[&!color=#330066]
	'AB909398|A/swine/Hiroshima/8/2011|H1N1|Swine|Japan'[&!color=#330066]
	'AB910571|A/swine/Kagoshima/23/2012|H1N1|Swine|Japan'[&!color=#330066]
	'AB910579|A/swine/Chiba/30/2012|H1N1|Swine|Japan'[&!color=#800080]
	'AB911593|A/swine/Ibaraki/46/2010|H1N1|Swine|Japan'[&!color=#330066]
	'AB911601|A/swine/Hiroshima/52/2011|H1N1|Swine|Japan'[&!color=#330066]
	'AB911609|A/swine/Kagoshima/60/2010|H1N1|Swine|Japan'[&!color=#330066]
	'AB911617|A/swine/Kagoshima/65/2012|H1N1|Swine|Japan'[&!color=#330066]
	'AB914484|A/swine/Chiba/14/2012|H1N2|Swine|Japan'[&!color=#800080]
	'AB914492|A/swine/Chiba/107/2012|H1N2|Swine|Japan'[&!color=#800080]
	'AB914500|A/swine/Chiba/119/2012|H1N2|Swine|Japan'[&!color=#800080]
	'AB921004|A/swine/Ibaraki/1/2013|H1N2|Swine|Japan'[&!color=#800080]
	'AB921005|A/swine/Gunma/1/2013|H1N2|Swine|Japan'[&!color=#800080]
	'AF085413|A/swine/Scotland/410440/94|H1N2|Swine|United_Kingdom'[&!color=#5a2729]
	'AF085414|A/swine/England/438207/94|H1N2|Swine|United_Kingdom'[&!color=#5a2729]
	'AF085415|A/swine/England/690421/95|H1N2|Swine|United_Kingdom'[&!color=#d5c4a1]
	'AF085416|A/swine/England/17394/96|H1N2|Swine|United_Kingdom'[&!color=#a5714e]
	'AF085417|A/swine/England/72685/96|H1N2|Swine|United_Kingdom'[&!color=#a5714e]
	'AF091307|A/swine/Wisconsin/1/61|H1N1|Swine|USA'[&!color=#800080]
	'AF091309|A/duck/Alberta/35/76|H1N1|Duck|Canada'[&!color=#666666]
	'AF091310|A/turkey/Minnesota/1661/81|H1N1|Turkey|USA'[&!color=#666666]
	'AF091311|A/mallard/Tennessee/11464/85|H1N1|Mallard|USA'[&!color=#666666]
	'AF091313|A/duck/Bavaria/1/77|H1N1|Duck|Germany'[&!color=#666666]
	'AF091314|A/swine/Netherlands/3/80|H1N1|Swine|Netherlands'[&!color=#00ff00]
	'AF091315|A/swine/Italy_Virus/671/87|H1N1|Swine|Italy'[&!color=#00ff00]
	'AF091316|A/swine/Belgium/1/83|H1N1|Swine|Belgium'[&!color=#00ff00]
	'AF091317|A/swine/Netherlands/12/85|H1N1|Swine|Netherlands'[&!color=#00ff00]
	'AF116575|A/Brevig_Mission/1/1918|H1N1|Human'[&!color=#999999]
	'AF116576|A/New_York/1/18|H1N1|Human'[&!color=#999999]
	'AF222026|A/Swine/Wisconsin/125/97|H1N1|Swine|USA'[&!color=#800080]
	'AF222027|A/Swine/Wisconsin/136/97|H1N1|Swine|USA'[&!color=#800080]
	'AF222028|A/Swine/Wisconsin/163/97|H1N1|Swine|USA'[&!color=#800080]
	'AF222029|A/Swine/Wisconsin/164/97|H1N1|Swine|USA'[&!color=#800080]
	'AF222030|A/Swine/Wisconsin/166/97|H1N1|Swine|USA'[&!color=#800080]
	'AF222031|A/Swine/Wisconsin/168/97|H1N1|Swine|USA'[&!color=#800080]
	'AF222032|A/Swine/Wisconsin/235/97|H1N1|Swine|USA'[&!color=#800080]
	'AF222033|A/Swine/Wisconsin/238/97|H1N1|Swine|USA'[&!color=#800080]
	'AF222034|A/Swine/Wisconsin/457/98|H1N1|Swine|USA'[&!color=#800080]
	'AF222035|A/Swine/Wisconsin/458/98|H1N1|Swine|USA'[&!color=#800080]
	'AF222036|A/Swine/Wisconsin/464/98|H1N1|Swine|USA'[&!color=#800080]
	'AF250124|A/Swine/Indiana/9K035/99|H1N2|Swine|USA'[&!color=#3300ff]
	'AF320056|A/swine/France/3614/1984|H1N1|Swine|France'[&!color=#00ff00]
	'AF320057|A/swine/France/4203/1985|H1N1|Swine|France'[&!color=#00ff00]
	'AF320058|A/swine/France/4510/1986|H1N1|Swine|France'[&!color=#00ff00]
	'AF320059|A/swine/France/525/1994|H1N1|Swine|France'[&!color=#00ff00]
	'AF320060|A/swine/Netherlands/97/1981|H1N1|Swine|Netherlands'[&!color=#00ff00]
	'AF320061|A/swine/Netherlands/12/1985|H1N1|Swine|Netherlands'[&!color=#00ff00]
	'AF320062|A/Swine/Netherlands/1/87|H1N1|Swine|Netherlands'[&!color=#00ff00]
	'AF320063|A/swine/Netherlands/1743/1993|H1N1|Swine|Netherlands'[&!color=#00ff00]
	'AF320064|A/swine/Netherlands/609/1996|H1N1|Swine|Netherlands'[&!color=#00ff00]
	'AF320065|A/swine/Netherlands/386/1986|H1N1|Swine|Netherlands'[&!color=#00ff00]
	'AF320066|A/swine/Netherlands/477/1993|H1N1|Swine|Netherlands'[&!color=#00ff00]
	'AF320067|A/swine/Netherlands/25/1980|H1N1|Swine|Netherlands'[&!color=#00ff00]
	'AF386773|A/Switzerland/5389/95|H1N1|Human|Switzerland'[&!color=#999999]
	'AF386776|A/Hong_Kong/1035/98|H1N1|Human|Hong_Kong'[&!color=#999999]
	'AF386777|A/Hong_Kong/1035/98|H1N1|Human|Hong_Kong'[&!color=#999999]
	'AF386778|A/Hong_Kong/1035/98|H1N1|Human|Hong_Kong'[&!color=#999999]
	'AF386780|A/Hong_Kong/1134/98|H1N1|Human|Hong_Kong'[&!color=#999999]
	'AF408859|A/NWS/G70C|H1N9|Human'[&!color=#999999]
	'AF455675|A/Swine/Ohio/891/01|H1N2|Swine|USA'[&!color=#3300ff]
	'AF455676|A/Swine/North_Carolina/98225/01|H1N2|Swine|USA'[&!color=#ccccff]
	'AF455677|A/Swine/North_Carolina/93523/01|H1N2|Swine|USA'[&!color=#cc00cc]
	'AF455678|A/Swine/Minnesota/55551/00|H1N2|Swine|USA'[&!color=#ccccff]
	'AF455679|A/Swine/Iowa/930/01|H1N2|Swine|USA'[&!color=#ccccff]
	'AF455680|A/Swine/Indiana/P12439/00|H1N2|Swine|USA'[&!color=#cc00cc]
	'AF455681|A/Swine/Illinois/100085A/01|H1N2|Swine|USA'[&!color=#3300ff]
	'AF455682|A/Swine/Illinois/100084/01|H1N2|Swine|USA'[&!color=#3300ff]
	'AF494246|A/DSP/43|H1N1|Human'[&!color=#999999]
	'AF494248|A/Marton/43|H1N1|Human'[&!color=#999999]
	'AJ344002|A/swine/Cotes_dArmor/1515/1999|H1N1|Swine|France'[&!color=#00ff00]
	'AJ344003|A/swine/Belgium/117/96|H1N1|Swine|Belgium'[&!color=#00ff00]
	'AJ344004|A/swine/Cotes_dArmor/918/2000|H1N1|Swine|France'[&!color=#0ff591]
	'AJ344005|A/swine/Cotes_dArmor/800/00|H1N2|Swine|France'[&!color=#98503c]
	'AJ344006|A/swine/Cotes_dArmor/799/00|H1N2|Swine|France'[&!color=#98503c]
	'AJ344007|A/swine/Cotes_dArmor/790/97|H1N2|Swine|France'[&!color=#98503c]
	'AJ344008|A/swine/Italy/1456_1/96|H1N1|Swine|Italy'[&!color=#00ff00]
	'AJ344009|A/swine/Italy/1390_5/95|H1N1|Swine|Italy'[&!color=#00ff00]
	'AJ344010|A/swine/Italy/1081/00|H1N2|Swine|Italy'[&!color=#ab9584]
	'AJ344011|A/swine/France/2111/1995|H1N1|Swine|France'[&!color=#00ff00]
	'AJ344012|A/swine/Italy/1521/98|H1N2|Swine|Italy'[&!color=#763931]
	'AJ344013|A/swine/Italy/2064/99|H1N2|Swine|Italy'[&!color=#12ad2a]
	'AJ344015|A/swine/Finistere/2899/1982|H1N1|Swine|Italy'[&!color=#00ff00]
	'AJ344016|A/swine/Italy/1511/98|H1N1|Swine|Italy'[&!color=#00ff00]
	'AJ344017|A/swine/Italy/1509_6/97|H1N1|Swine|Italy'[&!color=#00ff00]
	'AJ344018|A/swine/Italy/3364/00|H1N1|Swine|Italy'[&!color=#ffd933]
	'AJ344019|A/swine/Italy/1498_2/97|H1N1|Swine|Italy'[&!color=#00ff00]
	'AJ344020|A/swine/Italy/1589/98|H1N1|Swine|Italy'[&!color=#00ff00]
	'AJ344021|A/swine/Cotes_dArmor/1455/1999|H1N1|Swine|France'[&!color=#0ff591]
	'AJ412708|A/swine/Cotes_dArmor/1121/2000|H1N1|Swine|France'[&!color=#0ff591]
	'AJ412709|A/swine/Cotes_dArmor/604/99|H1N2|Swine|France'[&!color=#a5714e]
	'AJ412710|A/swine/Cotes_dArmor/2433/98|H1N2|Swine|France'[&!color=#98503c]
	'AJ412711|A/swine/Cotes_dArmor/1482/1999|H1N1|Swine|France'[&!color=#00ff00]
	'AJ412712|A/swine/Cotes_dArmor/1488/1999|H1N1|Swine|France'[&!color=#0ff591]
	'AJ517816|A/swine/Italy/110971/2001|H1N1|Swine|Italy'[&!color=#0ff591]
	'AJ517817|A/swine/Italy/13260/2001|H1N1|Swine|Italy'[&!color=#12ad2a]
	'AJ517818|A/swine/Italy/10951/2001|H1N1|Swine|Italy'[&!color=#00ff00]
	'AJ517819|A/swine/Italy/3088/00|H1N1|Swine|Italy'[&!color=#00ff00]
	'AJ517820|A/swine/Cotes_dArmor/736/2001|H1N1|Swine|France'[&!color=#0ff591]
	'AM490218|A/swine/Morbihan/0070/2005|H1N1|Swine|France'[&!color=#b9ff4d]
	'AM490219|A/swine/Cotes_dArmor/0118/2006|H1N1|Swine|France'[&!color=#b9ff4d]
	'AM490220|A/swine/Cotes_dArmor/0184/2006|H1N1|Swine|France'[&!color=#b9ff4d]
	'AM490221|A/swine/Cotes_dArmor/0227/2005|H1N1|Swine|France'[&!color=#b9ff4d]
	'AM490222|A/swine/Cotes_dArmor/0250/2006|H1N1|Swine|France'[&!color=#b9ff4d]
	'AM490223|A/swine/Cotes_dArmor/0136_18/2006|H1N1|Swine|France'[&!color=#b9ff4d]
	'AM490224|A/swine/Cotes_dArmor/0136_17/2006|H1N2|Swine|France'[&!color=#98503c]
	'AM503547|A/swine/Cotes_dArmor/0040/2007|H1N2|Swine|France'[&!color=#98503c]
	'AM503894|A/swine/Cotes_dArmor/0190/2006|H1N1|Swine|France'[&!color=#98503c]
	'AM503895|A/swine/Cotes_dArmor/0231/2006|H1N1|Swine|France'[&!color=#b9ff4d]
	'AM503896|A/swine/Cotes_dArmor/60293/2001|H1N1|Swine|France'[&!color=#a5714e]
	'AM503897|A/swine/Cotes_dArmor/98574/2001|H1N1|Swine|France'[&!color=#a5714e]
	'AM503898|A/swine/Cotes_dArmor/50388/2000|H1N2|Swine|France'[&!color=#98503c]
	'AM503899|A/swine/Cotes_dArmor/43394/2002|H1N2|Swine|France'[&!color=#98503c]
	'AM503900|A/swine/Ile_et_Vilaine/76462/2004|H1N2|Swine|France'[&!color=#98503c]
	'AM503901|A/swine/Cotes_dArmor/0123/2006|H1N2|Swine|France'[&!color=#98503c]
	'AM503902|A/swine/Cotes_dArmor/0113/2006|H1N2|Swine|France'[&!color=#98503c]
	'AM503903|A/swine/Cotes_dArmor/0041/2007|H1N2|Swine|France'[&!color=#98503c]
	'AM777809|A/swine/Cotes_dArmor/0075/2007|H1N1|Swine|France'[&!color=#b9ff4d]
	'AM777810|A/swine/Cotes_dArmor/016007/2005|H1N1|Swine|France'[&!color=#a5714e]
	'AM777811|A/swine/Cotes_dArmor/0314/2006|H1N2|Swine|France'[&!color=#98503c]
	'AM777812|A/swine/Cotes_dArmor/0214/2006|H1N2|Swine|France'[&!color=#a5714e]
	'AM777813|A/swine/Morbihan/0028/2007|H1N2|Swine|France'[&!color=#98503c]
	'AM777814|A/swine/Cotes_dArmor/0111/2007|H1N2|Swine|France'[&!color=#98503c]
	'AM777815|A/swine/Cotes_dArmor/0125/2007|H1N2|Swine|France'[&!color=#98503c]
	'AM778088|A/swine/Loire_Atlantique/0261/2006|H1N1|Swine|France'[&!color=#b9ff4d]
	'AM778089|A/swine/Cotes_dArmor/0223/2006|H1N1|Swine|France'[&!color=#b9ff4d]
	'AM778090|A/swine/Cotes_dArmor/002007/2006|H1N1|Swine|France'[&!color=#b9ff4d]
	'AM920728|A/swine/Germany/Vi5698/1995|H1N1|Swine|Germany'[&!color=#00ff00]
	'AM920737|A/swine/Germany/SEk1178/2000|H1N2|Swine|Germany'[&!color=#ffd933]
	'AM921777|A/swine/Finistere/0194/2006|H1N2|Swine|France'[&!color=#98503c]
	'AM921778|A/swine/Cotes_dArmor/346932/2001|H1N2|Swine|France'[&!color=#a5714e]
	'AM921779|A/swine/Cotes_dArmor/48376/2002|H1N2|Swine|France'[&!color=#a5714e]
	'AY038014|A/Turkey/MO/24093/99|H1N2|Turkey|USA'[&!color=#666666]
	'AY060030|A/SW/AR/12491/00|H1N2|Swine|USA'[&!color=#cc00cc]
	'AY060031|A/SW/MN/12883/00|H1N2|Swine|USA'[&!color=#cc00cc]
	'AY060032|A/SW/MN/13130/00|H1N2|Swine|USA'[&!color=#cc00cc]
	'AY060033|A/SW/KS/13481_T/00|H1N2|Swine|USA'[&!color=#cc00cc]
	'AY060034|A/SW/KS/13481_S/00|H1N2|Swine|USA'[&!color=#cc00cc]
	'AY060035|A/SW/MN/16356/01|H1N2|Swine|USA'[&!color=#ccccff]
	'AY060036|A/SW/MN/3128/00|H1N2|Swine|USA'[&!color=#ff99ff]
	'AY060037|A/SW/MN/3227/00|H1N2|Swine|USA'[&!color=#ccccff]
	'AY060038|A/SW/IN/14810_T/01|H1N2|Swine|USA'[&!color=#cc00cc]
	'AY060039|A/SW/IN/14810_S/01|H1N2|Swine|USA'[&!color=#cc00cc]
	'AY060040|A/SW/NC/17366/01|H1N2|Swine|USA'[&!color=#ff33ff]
	'AY060041|A/SW/NE/21147/01|H1N2|Swine|USA'[&!color=#800080]
	'AY060042|A/SW/MN/22860_T/01|H1N2|Swine|USA'[&!color=#800080]
	'AY060043|A/SW/MN/22860_S/01|H1N2|Swine|USA'[&!color=#800080]
	'AY060044|A/SW/NE/18339/01|H1N2|Swine|USA'[&!color=#cc00cc]
	'AY060045|A/SW/OH/7802/00|H1N2|Swine|USA'[&!color=#cc00cc]
	'AY060046|A/SW/CO/17871/01|H1N2|Swine|USA'[&!color=#ccccff]
	'AY060047|A/SW/MN/23124_T/01|H1N2|Swine|USA'[&!color=#3300ff]
	'AY060048|A/SW/MN/23124_S/01|H1N2|Swine|USA'[&!color=#3300ff]
	'AY060049|A/SW/MO/1877/01|H1N2|Swine|USA'[&!color=#ccccff]
	'AY060050|A/SW/MN/16419/01|H1N2|Swine|USA'[&!color=#3300ff]
	'AY060051|A/SW/MN/34893/01|H1N2|Swine|USA'[&!color=#ff99ff]
	'AY060052|A/SW/MN/17138/01|H1N2|Swine|USA'[&!color=#800080]
	'AY129156|A/Swine/Korea/CY02/02|H1N2|Swine|South_Korea'[&!color=#ccccff]
	'AY180460|A/Quail/Nanchang/12_340/2000|H1N1|Quail|China'[&!color=#996633]
	'AY233393|A/Duck/NC/91347/01|H1N2|Duck|USA'[&!color=#666666]
	'AY282756|A/Memphis/14/96_M|H1N1|Human|USA'[&!color=#999999]
	'AY282757|A/Memphis/14/96_M1|H1N1|Human|USA'[&!color=#999999]
	'AY282759|A/Memphis/14/96_E1|H1N1|Human|LAB'[&!color=#999999]
	'AY289927|A/Texas/36/91|H1N1|Human|USA'[&!color=#999999]
	'AY377929|A/swine/Taichung/200_8/2002|H1N1|Pig|Taiwan'[&!color=#0099cc]
	'AY377936|A/swine/Pingtung/92_2/2003|H1N2|Swine|Taiwan'[&!color=#0099cc]
	'AY590822|A/sw/Gent/108/01|H1N2|Swine|Belgium'[&!color=#ab9584]
	'AY590823|A/sw/Gent/7625/99|H1N2|Swine|Belgium'[&!color=#ab9584]
	'AY590824|A/sw/Belgium/1/98|H1N1|Swine|Belgium'[&!color=#12ad2a]
	'AY619961|A/swine/Saskatchewan/18789/02|H1N1|Swine|Canada'[&!color=#00ff00]
	'AY633212|A/mallard/Alberta/211/1998|H1N1|Mallard|Canada'[&!color=#666666]
	'AY852271|A/swine/Guangdong/711/2001|H1N1|Swine|China'[&!color=#800080]
	'CY001952|A/New_York/205/2001|H1N1|Human|USA'[&!color=#999999]
	'CY002616|A/New_York/208/2001|H1N1|Human|USA'[&!color=#999999]
	'CY002624|A/New_York/230/2003|H1N1|Human|USA'[&!color=#999999]
	'CY002632|A/New_York/231/2003|H1N2|Human|USA'[&!color=#999999]
	'CY002656|A/New_York/294/2003|H1N2|Human|USA'[&!color=#999999]
	'CY002664|A/New_York/297/2003|H1N2|Human|USA'[&!color=#999999]
	'CY002704|A/New_York/348/2003|H1N1|Human|USA'[&!color=#999999]
	'CY002800|A/New_York/308/2001|H1N1|Human|USA'[&!color=#999999]
	'CY002984|A/New_York/221/2003|H1N1|Human|USA'[&!color=#999999]
	'CY002992|A/New_York/226/2003|H1N2|Human|USA'[&!color=#999999]
	'CY003016|A/New_York/246/2001|H1N1|Human|USA'[&!color=#999999]
	'CY003024|A/New_York/341/2001|H1N1|Human|USA'[&!color=#999999]
	'CY003312|A/New_York/302/2001|H1N1|Human|USA'[&!color=#999999]
	'CY003328|A/New_York/346/2001|H1N1|Human|USA'[&!color=#999999]
	'CY003368|A/New_York/217/2002|H1N2|Human|USA'[&!color=#999999]
	'CY003384|A/New_York/293/2003|H1N1|Human|USA'[&!color=#999999]
	'CY003472|A/New_York/443/2001|H1N1|Human|USA'[&!color=#999999]
	'CY003480|A/New_York/446/2001|H1N1|Human|USA'[&!color=#999999]
	'CY003672|A/New_York/482/2003|H1N2|Human|USA'[&!color=#999999]
	'CY003696|A/New_York/489/2003|H1N2|Human|USA'[&!color=#999999]
	'CY003769|A/New_York/417/2002|H1N2|Human|USA'[&!color=#999999]
	'CY004466|A/mallard_duck/ALB/46/1977|H1N1|Mallard|Canada'[&!color=#666666]
	'CY004474|A/pintail_duck/ALB/219/1977|H1N1|Pintail|Canada'[&!color=#666666]
	'CY004482|A/pintail_duck/ALB/238/1979|H1N1|Pintail|Canada'[&!color=#666666]
	'CY004490|A/mallard/Alberta/965/1979|H1N1|Mallard|Canada'[&!color=#666666]
	'CY004504|A/mallard/Alberta/267/1996|H1N1|Mallard|Canada'[&!color=#666666]
	'CY004507|A/mallard/ALB/201/1998|H1N1|Mallard|Canada'[&!color=#666666]
	'CY004531|A/mallard_duck/ALB/322/1988|H1N1|Mallard|Canada'[&!color=#666666]
	'CY004539|A/blue_winged_teal/Alberta/141/1992|H1N1|Blue_Winged_Teal|Canada'[&!color=#666666]
	'CY004546|A/pintail_duck/Alberta/210/2002|H1N1|Pintail|Canada'[&!color=#666666]
	'CY004592|A/mallard/Alberta/127/1977|H1N1|Mallard|Canada'[&!color=#666666]
	'CY005866|A/pigeon/MN/1407/1981|H1N1|Pigeon|USA'[&!color=#666666]
	'CY006107|A/New_York/219/2003|H1N2|Human|USA'[&!color=#999999]
	'CY006355|A/New_York/242/2001|H1N1|Human|USA'[&!color=#999999]
	'CY006675|A/New_York/494/2002|H1N1|Human|USA'[&!color=#999999]
	'CY006875|A/New_York/309/2001|H1N1|Human|USA'[&!color=#999999]
	'CY007467|A/Canterbury/106/2004|H1N1|Human|New_Zealand'[&!color=#999999]
	'CY008988|A/Denver/1/1957|H1N1|Human|USA'[&!color=#999999]
	'CY009196|A/Canterbury/36/2000|H1N1|Human|New_Zealand'[&!color=#999999]
	'CY009212|A/Canterbury/33/2000|H1N1|Human|New_Zealand'[&!color=#999999]
	'CY009228|A/Canterbury/34/2000|H1N1|Human|New_Zealand'[&!color=#999999]
	'CY009292|A/Hong_Kong/117/1977|H1N1|Human|Hong_Kong'[&!color=#999999]
	'CY009324|A/Melbourne/1935|H1N1|Human'[&!color=#999999]
	'CY009340|A/Malaysia/54|H1N1|Human|Malaysia'[&!color=#999999]
	'CY009444|A/Puerto_Rico/8/1934|H1N1|Human'[&!color=#999999]
	'CY009532|A/Canterbury/37/2000|H1N1|Human|New_Zealand'[&!color=#999999]
	'CY009548|A/Canterbury/65/2000|H1N1|Human|New_Zealand'[&!color=#999999]
	'CY009596|A/Cam/46|H1N1|Human'[&!color=#999999]
	'CY009628|A/swine/1931|H1N1|Swine|Unknown'[&!color=#800080]
	'CY009756|A/Canterbury/23/2000|H1N1|Human|New_Zealand'[&!color=#999999]
	'CY009844|A/Canterbury/57/2000|H1N1|Human|New_Zealand'[&!color=#999999]
	'CY009876|A/Canterbury/16/2001|H1N1|Human|New_Zealand'[&!color=#999999]
	'CY009884|A/Canterbury/41/2001|H1N1|Human|New_Zealand'[&!color=#999999]
	'CY009892|A/Swine/Spain/50047/2003|H1N1|Swine|Spain'[&!color=#ffd933]
	'CY009916|A/swine/Tennessee/25/1977|H1N1|Swine|USA'[&!color=#800080]
	'CY009980|A/Canterbury/153/2001|H1N1|Human|New_Zealand'[&!color=#999999]
	'CY010100|A/Canterbury/27/2000|H1N1|Human|New_Zealand'[&!color=#999999]
	'CY010116|A/Canterbury/58/2000|H1N1|Human|New_Zealand'[&!color=#999999]
	'CY010140|A/Canterbury/95/2000|H1N1|Human|New_Zealand'[&!color=#999999]
	'CY010148|A/Canterbury/17/2001|H1N1|Human|New_Zealand'[&!color=#999999]
	'CY010196|A/Canterbury/27/2001|H1N1|Human|New_Zealand'[&!color=#999999]
	'CY010212|A/Canterbury/30/2001|H1N1|Human|New_Zealand'[&!color=#999999]
	'CY010260|A/Canterbury/48/2001|H1N1|Human|New_Zealand'[&!color=#999999]
	'CY010308|A/Canterbury/119/2001|H1N1|Human|New_Zealand'[&!color=#999999]
	'CY010340|A/Canterbury/144/2001|H1N1|Human|New_Zealand'[&!color=#999999]
	'CY010348|A/Canterbury/155/2001|H1N1|Human|New_Zealand'[&!color=#999999]
	'CY010372|A/USSR/90/1977|H1N1|Human|Russia'[&!color=#999999]
	'CY010404|A/West_Coast/33/2001|H1N1|Human|New_Zealand'[&!color=#999999]
	'CY010412|A/Canterbury/51/2001|H1N1|Human|New_Zealand'[&!color=#999999]
	'CY010420|A/Canterbury/63/2001|H1N1|Human|New_Zealand'[&!color=#999999]
	'CY010452|A/Canterbury/70/2001|H1N1|Human|New_Zealand'[&!color=#999999]
	'CY010532|A/New_York/621/1995|H1N1|Human|USA'[&!color=#999999]
	'CY010540|A/New_York/627/1995|H1N1|Human|USA'[&!color=#999999]
	'CY010572|A/swine/Spain/51915/2003|H1N1|Swine|Spain'[&!color=#b9ff4d]
	'CY010580|A/swine/Spain/53207/2004|H1N1|Swine|Spain'[&!color=#b9ff4d]
	'CY010772|A/Canterbury/22/2001|H1N1|Human|New_Zealand'[&!color=#999999]
	'CY010780|A/Canterbury/42/2001|H1N1|Human|New_Zealand'[&!color=#999999]
	'CY010820|A/New_York/638/1995|H1N1|Human|USA'[&!color=#999999]
	'CY010828|A/New_York/651/1995|H1N1|Human|USA'[&!color=#999999]
	'CY010836|A/New_York/653/1996|H1N1|Human|USA'[&!color=#999999]
	'CY010876|A/Memphis/11/1978|H1N1|Human|USA'[&!color=#999999]
	'CY010884|A/Memphis/13/1978|H1N1|Human|USA'[&!color=#999999]
	'CY010908|A/Memphis/7/1980|H1N1|Human|USA'[&!color=#999999]
	'CY010932|A/Memphis/7/1983|H1N1|Human|USA'[&!color=#999999]
	'CY010940|A/Memphis/8/1983|H1N1|Human|USA'[&!color=#999999]
	'CY010948|A/Memphis/12/1983|H1N1|Human|USA'[&!color=#999999]
	'CY010956|A/Memphis/15/1983|H1N1|Human|USA'[&!color=#999999]
	'CY010964|A/Memphis/16/1983|H1N1|Human|USA'[&!color=#999999]
	'CY011088|A/Canterbury/152/2001|H1N1|Human|New_Zealand'[&!color=#999999]
	'CY011168|A/Waikato/7/2001|H1N1|Human|New_Zealand'[&!color=#999999]
	'CY011184|A/Waikato/10/2001|H1N1|Human|New_Zealand'[&!color=#999999]
	'CY011216|A/Wellington/9/2001|H1N1|Human|New_Zealand'[&!color=#999999]
	'CY011224|A/Waikato/51/2001|H1N1|Human|New_Zealand'[&!color=#999999]
	'CY011232|A/Waikato/42/2001|H1N1|Human|New_Zealand'[&!color=#999999]
	'CY011280|A/New_York/649/1995|H1N1|Human|USA'[&!color=#999999]
	'CY011312|A/Memphis/13/1983|H1N1|Human|USA'[&!color=#999999]
	'CY011608|A/Wellington/32/2001|H1N1|Human|New_Zealand'[&!color=#999999]
	'CY011792|A/New_York/626/1996|H1N1|Human|USA'[&!color=#999999]
	'CY011952|A/Waikato/19/2000|H1N1|Human|New_Zealand'[&!color=#999999]
	'CY012440|A/Memphis/19/1983|H1N1|Human|USA'[&!color=#999999]
	'CY012608|A/Wellington/16/2000|H1N1|Human|New_Zealand'[&!color=#999999]
	'CY012800|A/mallard/Ohio/171/1990|H1N1|Mallard|USA'[&!color=#666666]
	'CY012824|A/mallard/Ohio/56/1999|H1N1|Mallard|USA'[&!color=#666666]
	'CY012864|A/New_York/642/1995|H1N1|Human|USA'[&!color=#999999]
	'CY012872|A/New_York/650/1995|H1N1|Human|USA'[&!color=#999999]
	'CY012888|A/Memphis/2/1983|H1N1|Human|USA'[&!color=#999999]
	'CY013279|A/New_York/643/1995|H1N1|Human|USA'[&!color=#999999]
	'CY013295|A/Memphis/14/1983|H1N1|Human|USA'[&!color=#999999]
	'CY013573|A/Otago/5/2005|H1N1|Human|New_Zealand'[&!color=#999999]
	'CY013829|A/Nanchang/16/1996|H1N1|Human|China'[&!color=#999999]
	'CY013845|A/Nanchang/19/1996|H1N1|Human|China'[&!color=#999999]
	'CY013871|A/New_York/616/1995|H1N1|Human|USA'[&!color=#999999]
	'CY014007|A/Wellington/11/2005|H1N1|Human|New_Zealand'[&!color=#999999]
	'CY014627|A/duck/Australia/749/1980|H1N1|Duck|Australia'[&!color=#666666]
	'CY014733|A/duck/Minnesota/1375/1981|H1N1|Duck|USA'[&!color=#666666]
	'CY014901|A/mallard_duck/New_York/170/1982|H1N2|Mallard|USA'[&!color=#666666]
	'CY015167|A/murre/Alaska/175/1976|H1N2|Murre|USA'[&!color=#666666]
	'CY015443|A/black_duck/Ohio/95/1993|H1N1|Black_Duck|USA'[&!color=#666666]
	'CY015524|A/Memphis/6/1983|H1N1|Human|USA'[&!color=#999999]
	'CY015532|A/New_York/694/1995|H1N1|Human|USA'[&!color=#999999]
	'CY016052|A/Nanchang/21/1996|H1N1|Human|China'[&!color=#999999]
	'CY016196|A/Wellington/14/2000|H1N1|Human|New_Zealand'[&!color=#999999]
	'CY016244|A/Nanchang/23/1996|H1N1|Human|China'[&!color=#999999]
	'CY016252|A/Nanchang/25/1996|H1N1|Human|China'[&!color=#999999]
	'CY016260|A/New_South_Wales/26/2000|H1N1|Human|Australia'[&!color=#999999]
	'CY016324|A/Michigan/2/2003|H1N2|Human|USA'[&!color=#999999]
	'CY016328|A/Michigan/5/2003|H1N1|Human|USA'[&!color=#999999]
	'CY016329|A/Michigan/6/2003|H1N1|Human|USA'[&!color=#999999]
	'CY016643|A/New_South_Wales/18/1999|H1N1|Human|Australia'[&!color=#999999]
	'CY016683|A/South_Australia/56/2005|H1N1|Human|Australia'[&!color=#999999]
	'CY016723|A/South_Australia/63/2000|H1N1|Human|Australia'[&!color=#999999]
	'CY016963|A/New_York/633/1995|H1N1|Human|USA'[&!color=#999999]
	'CY017123|A/New_South_Wales/24/1999|H1N1|Human|Australia'[&!color=#999999]
	'CY017155|A/South_Australia/46/2000|H1N1|Human|Australia'[&!color=#999999]
	'CY017195|A/Memphis/20/1983|H1N1|Human|USA'[&!color=#999999]
	'CY017211|A/Memphis/24/1983|H1N1|Human|USA'[&!color=#999999]
	'CY017227|A/Memphis/28/1983|H1N1|Human|USA'[&!color=#999999]
	'CY017235|A/Memphis/29/1983|H1N1|Human|USA'[&!color=#999999]
	'CY017315|A/Waikato/4/2005|H1N1|Human|New_Zealand'[&!color=#999999]
	'CY017363|A/Memphis/20/1978|H1N1|Human|USA'[&!color=#999999]
	'CY017419|A/Memphis/21/1983|H1N1|Human|USA'[&!color=#999999]
	'CY017427|A/Memphis/22/1983|H1N1|Human|USA'[&!color=#999999]
	'CY017725|A/pintail/Ohio/25/1999|H1N1|Pintail|USA'[&!color=#666666]
	'CY017813|A/South_Australia/30/2000|H1N1|Human|Australia'[&!color=#999999]
	'CY017829|A/South_Australia/39/2000|H1N1|Human|Australia'[&!color=#999999]
	'CY018885|A/mallard/Ohio/118/1993|H1N1|Mallard|USA'[&!color=#666666]
	'CY019069|A/Memphis/46/1983|H1N1|Human|USA'[&!color=#999999]
	'CY019085|A/Memphis/50/1983|H1N1|Human|USA'[&!color=#999999]
	'CY019109|A/Memphis/2/1996|H1N1|Human|USA'[&!color=#999999]
	'CY019755|A/Memphis/49/1983|H1N1|Human|USA'[&!color=#999999]
	'CY019763|A/Memphis/54/1983|H1N1|Human|USA'[&!color=#999999]
	'CY019779|A/Memphis/4/1987|H1N1|Human|USA'[&!color=#999999]
	'CY019787|A/Memphis/6/1996|H1N1|Human|USA'[&!color=#999999]
	'CY019795|A/Memphis/10/1996|H1N1|Human|USA'[&!color=#999999]
	'CY019867|A/Memphis/13/1996|H1N1|Human|USA'[&!color=#999999]
	'CY019947|A/Albany/4835/1948|H1N1|Human'[&!color=#999999]
	'CY019955|A/Alaska/1935|H1N1|Human'[&!color=#999999]
	'CY019963|A/Arizona/14/1978|H1N1|Human|USA'[&!color=#999999]
	'CY019997|A/Waikato/17/2005|H1N1|Human|New_Zealand'[&!color=#999999]
	'CY020141|A/Memphis/6/2001|H1N1|Human|USA'[&!color=#999999]
	'CY020165|A/Lackland/3/1978|H1N1|Human|USA'[&!color=#999999]
	'CY020173|A/Lackland/7/1978|H1N1|Human|USA'[&!color=#999999]
	'CY020189|A/New_Zealand/7/1983|H1N1|Human|New_Zealand'[&!color=#999999]
	'CY020253|A/Memphis/14/1996|H1N1|Human|USA'[&!color=#999999]
	'CY020277|A/Western_Australia/19/2001|H1N1|Human|Australia'[&!color=#999999]
	'CY020285|A/AA/Marton/1943|H1N1|Human'[&!color=#999999]
	'CY020445|A/Henry/1936|H1N1|Human'[&!color=#999999]
	'CY020453|A/India/6263/1980|H1N1|Human|India'[&!color=#999999]
	'CY020461|A/Iowa/1943|H1N1|Human'[&!color=#999999]
	'CY020469|A/Phila/1935|H1N1|Human'[&!color=#999999]
	'CY020477|A/Singapore/6/1986|H1N1|Human|Singapore'[&!color=#999999]
	'CY020485|A/Tonga/14/1984|H1N1|Human|Tonga'[&!color=#999999]
	'CY020509|A/Wellington/6/2000|H1N1|Human|New_Zealand'[&!color=#999999]
	'CY020557|A/Germany/1968|H1N1|Human|Germany'[&!color=#999999]
	'CY020573|A/Tientsin/78/1977|H1N1|Human|China'[&!color=#999999]
	'CY021037|A/Christs_Hospital/157/1982|H1N1|Human|United_Kingdom'[&!color=#999999]
	'CY021053|A/Malaya/302/1954|H1N1|Human|Malaysia'[&!color=#999999]
	'CY021693|A/Memphis/15/2000|H1N1|Human|USA'[&!color=#999999]
	'CY021709|A/AA/Huston/1945|H1N1|Human'[&!color=#999999]
	'CY021821|A/Albany/12/1951|H1N1|Human|USA'[&!color=#999999]
	'CY021901|A/Albany/1618/1951|H1N1|Human|USA'[&!color=#999999]
	'CY021957|A/New_Jersey/1976|H1N1|Human|USA'[&!color=#999999]
	'CY021973|A/Memphis/1/1987|H1N1|Human|USA'[&!color=#999999]
	'CY022021|A/Albany/14/1951|H1N1|Human|USA'[&!color=#999999]
	'CY022029|A/swine/Tennessee/3/1976|H1N1|Swine|USA'[&!color=#800080]
	'CY022045|A/swine/Tennessee/15/1976|H1N1|Swine|USA'[&!color=#800080]
	'CY022061|A/swine/Tennessee/19/1976|H1N1|Swine|USA'[&!color=#800080]
	'CY022069|A/swine/Iowa/1/1976|H1N1|Swine|USA'[&!color=#800080]
	'CY022093|A/Albany/13/1951|H1N1|Human|USA'[&!color=#999999]
	'CY022101|A/swine/Iowa/4/1976|H1N1|Swine|USA'[&!color=#800080]
	'CY022109|A/swine/Tennessee/19/1977|H1N1|Swine|USA'[&!color=#800080]
	'CY022125|A/swine/Tennessee/31/1977|H1N1|Swine|USA'[&!color=#800080]
	'CY022133|A/swine/Tennessee/49/1977|H1N1|Swine|USA'[&!color=#800080]
	'CY022141|A/swine/Tennessee/64/1977|H1N1|Swine|USA'[&!color=#800080]
	'CY022149|A/Auckland/579/2000|H1N1|Human|New_Zealand'[&!color=#999999]
	'CY022157|A/Auckland/580/2000|H1N1|Human|New_Zealand'[&!color=#999999]
	'CY022165|A/Auckland/581/2000|H1N1|Human|New_Zealand'[&!color=#999999]
	'CY022173|A/Auckland/582/2000|H1N1|Human|New_Zealand'[&!color=#999999]
	'CY022269|A/swine/Tennessee/10/1977|H1N1|Swine|USA'[&!color=#800080]
	'CY022277|A/swine/Tennessee/62/1977|H1N1|Swine|USA'[&!color=#800080]
	'CY022293|A/swine/Tennessee/79/1977|H1N1|Swine|USA'[&!color=#800080]
	'CY022301|A/swine/Tennessee/82/1977|H1N1|Swine|USA'[&!color=#800080]
	'CY022317|A/swine/Iowa/1/1985|H1N1|Swine|USA'[&!color=#800080]
	'CY022325|A/swine/Iowa/3/1985|H1N1|Swine|USA'[&!color=#800080]
	'CY022333|A/swine/Iowa/17672/1988|H1N1|Swine|USA'[&!color=#800080]
	'CY022341|A/swine/Illinois/1/1975|H1N1|Swine|USA'[&!color=#800080]
	'CY022349|A/swine/Kentucky/1/1976|H1N1|Swine|USA'[&!color=#800080]
	'CY022357|A/swine/Minnesota/27/1976|H1N1|Swine|USA'[&!color=#800080]
	'CY022365|A/swine/Minnesota/5892_7/1979|H1N1|Swine|USA'[&!color=#800080]
	'CY022373|A/swine/Nebraska/123/1977|H1N1|Swine|USA'[&!color=#800080]
	'CY022381|A/swine/Ontario/4/1981|H1N1|Swine|Canada'[&!color=#800080]
	'CY022389|A/swine/Ontario/7/1981|H1N1|Swine|Canada'[&!color=#800080]
	'CY022397|A/swine/Tennessee/1/1975|H1N1|Swine|USA'[&!color=#800080]
	'CY022405|A/swine/Tennessee/11/1978|H1N1|Swine|USA'[&!color=#800080]
	'CY022413|A/swine/Wisconsin/1/1971|H1N1|Swine|USA'[&!color=#800080]
	'CY022421|A/swine/Wisconsin/11/1980|H1N1|Swine|USA'[&!color=#800080]
	'CY022429|A/swine/Wisconsin/1915/1988|H1N1|Swine|USA'[&!color=#800080]
	'CY022437|A/swine/Wisconsin/2/1970|H1N1|Swine|USA'[&!color=#800080]
	'CY022453|A/swine/Wisconsin/661/1980|H1N1|Swine|USA'[&!color=#800080]
	'CY022461|A/swine/Wisconsin/8/1980|H1N1|Swine|USA'[&!color=#800080]
	'CY022477|A/swine/Maryland/23239/1991|H1N1|Swine|USA'[&!color=#800080]
	'CY022493|A/Auckland/587/2000|H1N1|Human|New_Zealand'[&!color=#999999]
	'CY022954|A/swine/Iowa/1/1977|H1N1|Swine|USA'[&!color=#800080]
	'CY022962|A/swine/Iowa/1/1987|H1N1|Swine|USA'[&!color=#800080]
	'CY022970|A/swine/Iowa/31483/1988|H1N1|Swine|USA'[&!color=#800080]
	'CY022978|A/swine/Ontario/1/1981|H1N1|Swine|Canada'[&!color=#800080]
	'CY022986|A/swine/Italy/671/1987|H1N1|Swine|Italy'[&!color=#00ff00]
	'CY022994|A/swine/Wisconsin/629/1980|H1N1|Swine|USA'[&!color=#800080]
	'CY023018|A/Auckland/595/2000|H1N1|Human|New_Zealand'[&!color=#999999]
	'CY024933|A/swine/Minnesota/24/1975|H1N1|Swine|USA'[&!color=#800080]
	'CY024941|A/swine/Tennessee/48/1977|H1N1|Swine|USA'[&!color=#800080]
	'CY024942|A/swine/Tennessee/61/1977|H1N1|Swine|USA'[&!color=#800080]
	'CY024950|A/swine/Tennessee/96/1977|H1N1|Swine|USA'[&!color=#800080]
	'CY024962|A/swine/Tennessee/86/1977|H1N1|Swine|USA'[&!color=#800080]
	'CY024970|A/swine/Tennessee/87/1977|H1N1|Swine|USA'[&!color=#800080]
	'CY024986|A/swine/Tennessee/10/1978|H1N1|Swine|USA'[&!color=#800080]
	'CY024994|A/swine/Wisconsin/663/1980|H1N1|Swine|USA'[&!color=#800080]
	'CY025002|A/swine/Arizona/148/1977|H1N1|Swine|USA'[&!color=#800080]
	'CY025010|A/swine/Kansas/3024/1987|H1N1|Swine|USA'[&!color=#800080]
	'CY025205|A/swine/Tennessee/37/1977|H1N1|Swine|USA'[&!color=#800080]
	'CY025229|A/Kentucky/UR06_0010/2006|H1N1|Human|USA'[&!color=#999999]
	'CY025253|A/swine/Italy/670/1987|H1N1|Swine|Italy'[&!color=#00ff00]
	'CY025285|A/New_York/UR06_0386/2007|H1N1|Human|USA'[&!color=#999999]
	'CY025453|A/Kentucky/UR06_0062/2007|H1N1|Human|USA'[&!color=#999999]
	'CY025525|A/Texas/UR06_0196/2007|H1N1|Human|USA'[&!color=#999999]
	'CY025533|A/Florida/UR06_0355/2007|H1N1|Human|USA'[&!color=#999999]
	'CY025659|A/Vermont/UR06_0301/2007|H1N1|Human|USA'[&!color=#999999]
	'CY026179|A/Illinois/UR06_0223/2007|H1N1|Human|USA'[&!color=#999999]
	'CY026283|A/swine/Wisconsin/1/1957|H1N1|Swine|USA'[&!color=#800080]
	'CY026291|A/swine/Wisconsin/1/1967|H1N1|Swine|USA'[&!color=#800080]
	'CY026299|A/swine/Wisconsin/2/1966|H1N1|Swine|USA'[&!color=#800080]
	'CY026411|A/Albany/8/1979|H1N1|Human|USA'[&!color=#999999]
	'CY026419|A/swine/Tennessee/23/1976|H1N1|Swine|USA'[&!color=#800080]
	'CY026427|A/swine/Jamesburg/1942|H1N1|Swine|USA'[&!color=#800080]
	'CY026435|A/swine/Ontario/2/1981|H1N1|Swine|Canada'[&!color=#800080]
	'CY026443|A/swine/Ontario/3/1981|H1N1|Swine|Canada'[&!color=#800080]
	'CY026451|A/swine/Ontario/6/1981|H1N1|Swine|Canada'[&!color=#800080]
	'CY026459|A/swine/Tennessee/10/1976|H1N1|Swine|USA'[&!color=#800080]
	'CY026467|A/swine/Iowa/100/1977|H1N1|Swine|USA'[&!color=#800080]
	'CY026475|A/swine/Tennessee/105/1977|H1N1|Swine|USA'[&!color=#800080]
	'CY026483|A/swine/Tennessee/106/1977|H1N1|Swine|USA'[&!color=#800080]
	'CY026491|A/swine/Tennessee/112/1977|H1N1|Swine|USA'[&!color=#800080]
	'CY026651|A/Kentucky/UR06_0027/2007|H1N1|Human|USA'[&!color=#999999]
	'CY026779|A/Colorado/UR06_0287/2007|H1N1|Human|USA'[&!color=#999999]
	'CY026971|A/Illinois/UR06_0095/2007|H1N1|Human|USA'[&!color=#999999]
	'CY027131|A/Tennessee/UR06_0120/2007|H1N1|Human|USA'[&!color=#999999]
	'CY027155|A/swine/Iowa/24297/1991|H1N1|Swine|USA'[&!color=#800080]
	'CY027275|A/Illinois/UR06_0116/2007|H1N1|Human|USA'[&!color=#999999]
	'CY027291|A/swine/Ohio/23/1935|H1N1|Swine|USA'[&!color=#800080]
	'CY027299|A/swine/Tennessee/118/1977|H1N1|Swine|USA'[&!color=#800080]
	'CY027307|A/swine/Tennessee/2/1978|H1N1|Swine|USA'[&!color=#800080]
	'CY027507|A/swine/Iowa/2/1985|H1N1|Swine|USA'[&!color=#800080]
	'CY027515|A/swine/Tennessee/5/1978|H1N1|Swine|USA'[&!color=#800080]
	'CY027523|A/swine/Tennessee/8/1978|H1N1|Swine|USA'[&!color=#800080]
	'CY027763|A/Ohio/UR06_0112/2007|H1N1|Human|USA'[&!color=#999999]
	'CY028019|A/Kentucky/UR06_0162/2007|H1N1|Human|USA'[&!color=#999999]
	'CY028107|A/Tennessee/UR06_0076/2007|H1N1|Human|USA'[&!color=#999999]
	'CY028171|A/swine/Iowa/2/1987|H1N1|Swine|USA'[&!color=#0099cc]
	'CY028179|A/swine/Tennessee/3/1978|H1N1|Swine|USA'[&!color=#800080]
	'CY028187|A/swine/Wisconsin/30747/1976|H1N1|Swine|USA'[&!color=#800080]
	'CY028315|A/Texas/UR06_0217/2007|H1N1|Human|USA'[&!color=#999999]
	'CY028403|A/Ohio/UR06_0429/2007|H1N1|Human|USA'[&!color=#999999]
	'CY028427|A/swine/Tennessee/4/1978|H1N1|Swine|USA'[&!color=#800080]
	'CY028435|A/swine/Tennessee/7/1978|H1N1|Swine|USA'[&!color=#800080]
	'CY028780|A/swine/California/T9001707/1991|H1N1|Swine|USA'[&!color=#800080]
	'CY028788|A/swine/Iowa/1/1986|H1N1|Swine|USA'[&!color=#800080]
	'CY030735|A/swine/Tennessee/9/1978|H1N1|Swine|USA'[&!color=#800080]
	'CY032205|A/mallard/Maryland/350/2002|H1N1|Mallard|USA'[&!color=#666666]
	'CY032213|A/swine/Wisconsin/1/1961|H1N1|Swine|USA'[&!color=#800080]
	'CY032929|A/swine/Tennessee/109/1977|H1N1|Swine|USA'[&!color=#800080]
	'CY033577|A/Puerto_Rico/8/34|H1N1|Human'[&!color=#999999]
	'CY033622|A/New_Caledonia/20/1999|H1N1|Human|New_Caledonia'[&!color=#999999]
	'CY033655|A/Texas/36/1991|H1N1|Human|USA'[&!color=#999999]
	'CY035070|A/swine/Memphis/1/1990|H1N1|Swine|USA'[&!color=#800080]
	'CY036799|A/swine/Wisconsin/30954/1976|H1N1|Swine|USA'[&!color=#800080]
	'CY036823|A/Siena/10/1989|H1N1|Human|Italy'[&!color=#999999]
	'CY036839|A/Siena/14/1995|H1N1|Human|Italy'[&!color=#999999]
	'CY036863|A/swine/Tennessee/107/1977|H1N1|Swine|USA'[&!color=#800080]
	'CY037898|A/swine/Belgium/WVL1/1979|H1N1|Swine|Belgium'[&!color=#00ff00]
	'CY037906|A/swine/England/WVL10/1993|H1N1|Swine|United_Kingdom'[&!color=#00ff00]
	'CY037914|A/swine/England/WVL11/1994|H1N1|Swine|United_Kingdom'[&!color=#00ff00]
	'CY037922|A/swine/England/WVL12/1995|H1N1|Swine|United_Kingdom'[&!color=#00ff00]
	'CY037929|A/swine/France/WVL13/1995|H1N1|Swine|France'[&!color=#00ff00]
	'CY037936|A/swine/England/WVL14/1996|H1N1|Swine|United_Kingdom'[&!color=#00ff00]
	'CY037944|A/swine/England/WVL15/1997|H1N1|Swine|United_Kingdom'[&!color=#00ff00]
	'CY037952|A/swine/England/WVL16/1998|H1N1|Swine|United_Kingdom'[&!color=#00ff00]
	'CY037960|A/swine/Scotland/WVL17/1999|H1N1|Swine|United_Kingdom'[&!color=#00ff00]
	'CY037967|A/swine/Belgium/WVL2/1983|H1N1|Swine|Belgium'[&!color=#00ff00]
	'CY037975|A/swine/France/WVL3/1984|H1N1|Swine|France'[&!color=#00ff00]
	'CY037983|A/swine/France/WVL4/1985|H1N1|Swine|France'[&!color=#00ff00]
	'CY037991|A/swine/Belgium/WVL5/1989|H1N1|Swine|Belgium'[&!color=#00ff00]
	'CY037999|A/swine/Spain/WVL6/1991|H1N1|Swine|Spain'[&!color=#00ff00]
	'CY038007|A/swine/England/WVL7/1992|H1N1|Swine|United_Kingdom'[&!color=#00ff00]
	'CY038015|A/swine/France/WVL8/1992|H1N1|Swine|France'[&!color=#00ff00]
	'CY038023|A/swine/Denmark/WVL9/1993|H1N1|Swine|Denmark'[&!color=#12ad2a]
	'CY039151|A/Managua/538001/2008|H1N1|Human|Nicaragua'[&!color=#999999]
	'CY039447|A/Managua/431504/2008|H1N1|Human|Nicaragua'[&!color=#999999]
	'CY039747|A/northern_pintail/Interior_Alaska/1/2007|H1N1|Northern_Pintail|USA'[&!color=#666666]
	'CY039909|A/Maryland/12/1991|H1N1|Human|USA'[&!color=#999999]
	'CY039917|A/swine/Wisconsin/1915/1988|H1N1|Swine|USA'[&!color=#800080]
	'CY039925|A/Swine/Indiana/1726/1988|H1N1|Swine|USA'[&!color=#800080]
	'CY039991|A/New_Jersey/8/1976|H1N1|Human|USA'[&!color=#999999]
	'CY040146|A/Taiwan/52/2002|H1N1|Human|Taiwan'[&!color=#999999]
	'CY040154|A/Taiwan/123/2002|H1N1|Human|Taiwan'[&!color=#999999]
	'CY040250|A/Managua/315301/2008|H1N1|Human|Nicaragua'[&!color=#999999]
	'CY040460|A/swine/Arkansas/63607_3/2008|H1N1|Swine|USA'[&!color=#ccccff]
	'CY040466|A/swine/Iowa/225_8/2008|H1N1|Swine|USA'[&!color=#3300ff]
	'CY040468|A/swine/Iowa/63607_1/2008|H1N1|Swine|USA'[&!color=#3300ff]
	'CY040471|A/swine/Iowa/63607_23/2008|H1N1|Swine|USA'[&!color=#3300ff]
	'CY040472|A/swine/Iowa/63607_34/2008|H1N1|Swine|USA'[&!color=#57412f]
	'CY040474|A/swine/Minnesota/225_11/2008|H1N1|Swine|USA'[&!color=#ccccff]
	'CY040475|A/swine/Minnesota/225_3/2008|H1N1|Swine|USA'[&!color=#3300ff]
	'CY040476|A/swine/Minnesota/225_4/2008|H1N1|Swine|USA'[&!color=#3300ff]
	'CY040477|A/swine/Minnesota/225_5/2008|H1N1|Swine|USA'[&!color=#3300ff]
	'CY040479|A/swine/Minnesota/63607_12/2008|H1N1|Swine|USA'[&!color=#3300ff]
	'CY040480|A/swine/Minnesota/63607_15/2008|H1N1|Swine|USA'[&!color=#3300ff]
	'CY040481|A/swine/Minnesota/63607_17/2008|H1N1|Swine|USA'[&!color=#ccccff]
	'CY040482|A/swine/Minnesota/63607_21/2008|H1N1|Swine|USA'[&!color=#ccccff]
	'CY040483|A/swine/Minnesota/63607_26/2008|H1N1|Swine|USA'[&!color=#3300ff]
	'CY040485|A/swine/Minnesota/63607_30/2008|H1N1|Swine|USA'[&!color=#3300ff]
	'CY040486|A/swine/Minnesota/63607_31/2008|H1N1|Swine|USA'[&!color=#3300ff]
	'CY040488|A/swine/Minnesota/63607_35/2008|H1N1|Swine|USA'[&!color=#0099cc]
	'CY040489|A/swine/Minnesota/63607_4/2008|H1N1|Swine|USA'[&!color=#ccccff]
	'CY040490|A/swine/Minnesota/63607_40/2008|H1N1|Swine|USA'[&!color=#3300ff]
	'CY040492|A/swine/Minnesota/63607_7/2008|H1N1|Swine|USA'[&!color=#79604c]
	'CY040493|A/swine/Missouri/63607_16/2008|H1N1|Swine|USA'[&!color=#3300ff]
	'CY040494|A/swine/North_Carolina/225_12/2008|H1N1|Swine|USA'[&!color=#3300ff]
	'CY040495|A/swine/North_Carolina/225_13/2008|H1N1|Swine|USA'[&!color=#3300ff]
	'CY040496|A/swine/North_Carolina/225_2/2008|H1N1|Swine|USA'[&!color=#3300ff]
	'CY040497|A/swine/North_Carolina/225_6/2008|H1N1|Swine|USA'[&!color=#3300ff]
	'CY040500|A/swine/North_Carolina/63607_14/2008|H1N1|Swine|USA'[&!color=#3300ff]
	'CY040501|A/swine/North_Carolina/63607_24/2008|H1N1|Swine|USA'[&!color=#3300ff]
	'CY040502|A/swine/North_Carolina/63607_25/2008|H1N1|Swine|USA'[&!color=#3300ff]
	'CY040503|A/swine/North_Carolina/63607_27/2008|H1N1|Swine|USA'[&!color=#3300ff]
	'CY040505|A/swine/North_Carolina/63607_37/2008|H1N1|Swine|USA'[&!color=#3300ff]
	'CY040507|A/swine/North_Carolina/63607_39/2008|H1N1|Swine|USA'[&!color=#4e691a]
	'CY040508|A/swine/North_Carolina/63607_8/2008|H1N1|Swine|USA'[&!color=#3300ff]
	'CY040509|A/swine/North_Carolina/63607_9/2008|H1N1|Swine|USA'[&!color=#3300ff]
	'CY040510|A/swine/Ohio/63607_32/2008|H1N1|Swine|USA'[&!color=#3300ff]
	'CY040512|A/swine/Oklahoma/63607_6/2008|H1N1|Swine|USA'[&!color=#ccccff]
	'CY040543|A/swine/North_Carolina/7386/2004|H1N1|Swine|USA'[&!color=#3300ff]
	'CY040545|A/swine/North_Carolina/7571/2003|H1N1|Swine|USA'[&!color=#ff99ff]
	'CY040547|A/swine/North_Carolina/43110/2003|H1N1|Swine|USA'[&!color=#3300ff]
	'CY040549|A/swine/North_Carolina/43951/2003|H1N1|Swine|USA'[&!color=#cc00cc]
	'CY040551|A/swine/North_Carolina/44012/2003|H1N1|Swine|USA'[&!color=#3300ff]
	'CY040553|A/swine/North_Carolina/46203/2003|H1N1|Swine|USA'[&!color=#ccccff]
	'CY040555|A/swine/North_Carolina/46858/2003|H1N1|Swine|USA'[&!color=#3300ff]
	'CY040557|A/swine/North_Carolina/47437/2003|H1N1|Swine|USA'[&!color=#3300ff]
	'CY040559|A/swine/North_Carolina/9647/2003|H1N1|Swine|USA'[&!color=#cc00cc]
	'CY040561|A/swine/North_Carolina/28126/2003|H1N1|Swine|USA'[&!color=#3300ff]
	'CY040563|A/swine/North_Carolina/43904/2003|H1N1|Swine|USA'[&!color=#3300ff]
	'CY040565|A/swine/North_Carolina/46130/2003|H1N1|Swine|USA'[&!color=#3300ff]
	'CY040567|A/swine/North_Carolina/901/2003|H1N1|Swine|USA'[&!color=#ff99ff]
	'CY040569|A/swine/North_Carolina/34562/2003|H1N1|Swine|USA'[&!color=#3300ff]
	'CY040571|A/swine/North_Carolina/12869/2003|H1N1|Swine|USA'[&!color=#3300ff]
	'CY040573|A/swine/North_Carolina/26292/2003|H1N1|Swine|USA'[&!color=#3300ff]
	'CY040576|A/swine/North_Carolina/38767/2003|H1N1|Swine|USA'[&!color=#3300ff]
	'CY040578|A/swine/North_Carolina/42577/2003|H1N1|Swine|USA'[&!color=#3300ff]
	'CY041903|A/swine/Minnesota/SG_00239/2007|H1N2|Swine|USA'[&!color=#79604c]
	'CY043776|A/Managua/575101/2008|H1N1|Human|Nicaragua'[&!color=#999999]
	'CY043904|A/shorebird/Delaware/246/2006|H1N1|Shorebird|USA'[&!color=#666666]
	'CY044256|A/swine/Argentina/SAGiles_31215/2009|H1N1|Swine|Argentina'[&!color=#330066]
	'CY044349|A/South_Korea/AF10/2008|H1N1|Human|South_Korea'[&!color=#999999]
	'CY044389|A/Managua/435901/2008|H1N1|Human|Nicaragua'[&!color=#999999]
	'CY044556|A/Boston/34/2008|H1N1|Human|USA'[&!color=#999999]
	'CY045391|A/pintail/Alberta/21/2006|H1N1|Pintail|Canada'[&!color=#666666]
	'CY045519|A/swine/Oklahoma/032726/2008|H1N2|Swine|USA'[&!color=#57412f]
	'CY045527|A/swine/Texas/050593/2008|H1N2|Swine|USA'[&!color=#57412f]
	'CY045535|A/swine/Texas/050625/2008|H1N2|Swine|USA'[&!color=#57412f]
	'CY045543|A/swine/Oklahoma/053259/2008|H1N2|Swine|USA'[&!color=#57412f]
	'CY045583|A/swine/Texas/008648/2008|H1N2|Swine|USA'[&!color=#79604c]
	'CY045591|A/swine/Oklahoma/010226_16/2008|H1N2|Swine|USA'[&!color=#57412f]
	'CY045599|A/swine/Oklahoma/010226_17/2008|H1N2|Swine|USA'[&!color=#57412f]
	'CY045607|A/swine/Oklahoma/010710_9/2008|H1N2|Swine|USA'[&!color=#57412f]
	'CY045623|A/swine/Oklahoma/011289_9/2008|H1N2|Swine|USA'[&!color=#57412f]
	'CY045639|A/swine/Oklahoma/011289_8/2008|H1N2|Swine|USA'[&!color=#57412f]
	'CY045647|A/swine/Oklahoma/011521_5/2008|H1N2|Swine|USA'[&!color=#57412f]
	'CY045671|A/swine/Oklahoma/016179_9/2008|H1N2|Swine|USA'[&!color=#57412f]
	'CY045687|A/swine/Oklahoma/020734_3/2008|H1N2|Swine|USA'[&!color=#57412f]
	'CY045695|A/swine/Oklahoma/020736_2/2008|H1N2|Swine|USA'[&!color=#57412f]
	'CY045711|A/swine/Oklahoma/042169/2008|H1N2|Swine|USA'[&!color=#57412f]
	'CY045740|A/swine/USA/1976/1931|H1N1|Swine|USA'[&!color=#800080]
	'CY045748|A/swine/USA/1976_MA/1931|H1N1|Swine|USA'[&!color=#800080]
	'CY045852|A/Siena/4/1987|H1N1|Human|Italy'[&!color=#999999]
	'CY050548|A/New_York/3095/2009|H1N1|Human|USA'[&!color=#999999]
	'CY053619|A/swine/Italy/290271/2009|H1N1|Swine|Italy'[&!color=#330066]
	'CY053645|A/swine/4/Mexico/2009|H1N1|Swine|Mexico'[&!color=#330066]
	'CY053670|A/Novosibirsk/7/2009|H1N1|Human|Russia'[&!color=#999999]
	'CY057078|A/swine/Italy/85429/2009|H1N1|Swine|Italy'[&!color=#330066]
	'CY060178|A/common_teal/Netherlands/10/2000|H1N1|Teal|Netherlands'[&!color=#666666]
	'CY060268|A/mallard/Sweden/3/2002|H1N2|Mallard|Sweden'[&!color=#666666]
	'CY060329|A/mallard/Sweden/57/2003|H1N1|Mallard|Sweden'[&!color=#666666]
	'CY061547|A/swine/Italy/85437/2009|H1N1|Swine|Italy'[&!color=#330066]
	'CY061629|A/swine/Hong_Kong/NS613/2009|H1N1|Swine|Hong_Kong'[&!color=#0ff591]
	'CY061637|A/swine/Hong_Kong/1105/2009|H1N1|Swine|Hong_Kong'[&!color=#0ff591]
	'CY061645|A/swine/Hong_Kong/1422/2009|H1N1|Swine|Hong_Kong'[&!color=#0ff591]
	'CY061653|A/swine/Hong_Kong/1435/2009|H1N2|Swine|Hong_Kong'[&!color=#006699]
	'CY061661|A/swine/Hong_Kong/1479/2009|H1N2|Swine|Hong_Kong'[&!color=#3333ff]
	'CY061669|A/swine/Hong_Kong/NS1054/2009|H1N1|Swine|Hong_Kong'[&!color=#0ff591]
	'CY061701|A/swine/Hong_Kong/1532/2009|H1N1|Swine|Hong_Kong'[&!color=#0ff591]
	'CY061709|A/swine/Hong_Kong/1535/2009|H1N1|Swine|Hong_Kong'[&!color=#0ff591]
	'CY061733|A/swine/Hong_Kong/2299/2009|H1N1|Swine|Hong_Kong'[&!color=#330066]
	'CY061741|A/swine/Hong_Kong/2314/2009|H1N2|Swine|Hong_Kong'[&!color=#006699]
	'CY061749|A/swine/Hong_Kong/NS1809/2009|H1N1|Swine|Hong_Kong'[&!color=#330066]
	'CY061757|A/swine/Hong_Kong/NS1810/2009|H1N1|Swine|Hong_Kong'[&!color=#330066]
	'CY061765|A/swine/Hong_Kong/2885/2009|H1N1|Swine|Hong_Kong'[&!color=#330066]
	'CY061781|A/swine/Hong_Kong/2894/2009|H1N1|Swine|Hong_Kong'[&!color=#330066]
	'CY061805|A/swine/Hong_Kong/189/2010|H1N1|Swine|Hong_Kong'[&!color=#330066]
	'CY061813|A/swine/Hong_Kong/201/2010|H1N1|Swine|Hong_Kong'[&!color=#0ff591]
	'CY061821|A/swine/Hong_Kong/2433/2009|H1N1|Swine|Hong_Kong'[&!color=#0ff591]
	'CY061829|A/swine/Hong_Kong/2481/2009|H1N1|Swine|Hong_Kong'[&!color=#0ff591]
	'CY061837|A/swine/Hong_Kong/NS1889/2009|H1N2|Swine|Hong_Kong'[&!color=#3333ff]
	'CY061845|A/swine/Hong_Kong/NS1890/2009|H1N2|Swine|Hong_Kong'[&!color=#3333ff]
	'CY061853|A/swine/Hong_Kong/NS1892/2009|H1N2|Swine|Hong_Kong'[&!color=#3333ff]
	'CY061861|A/swine/Hong_Kong/2896/2009|H1N1|Swine|Hong_Kong'[&!color=#0ff591]
	'CY061869|A/swine/Hong_Kong/2990/2009|H1N1|Swine|Hong_Kong'[&!color=#0ff591]
	'CY061877|A/swine/Hong_Kong/3001/2009|H1N1|Swine|Hong_Kong'[&!color=#0ff591]
	'CY062268|A/swine/Thailand/CU_RA114/2010|H1N1|Swine|Thailand'[&!color=#330066]
	'CY062276|A/swine/Thailand/CU_RA15/2010|H1N1|Swine|Thailand'[&!color=#330066]
	'CY062284|A/swine/Thailand/CU_RA20/2009|H1N1|Swine|Thailand'[&!color=#00ccff]
	'CY062292|A/swine/Thailand/CU_RA204/2010|H1N1|Swine|Thailand'[&!color=#00ccff]
	'CY062300|A/swine/Thailand/CU_RA29/2009|H1N1|Swine|Thailand'[&!color=#330066]
	'CY062308|A/swine/Thailand/CU_RA4/2009|H1N1|Swine|Thailand'[&!color=#330066]
	'CY062316|A/swine/Thailand/CU_RA75/2010|H1N1|Swine|Thailand'[&!color=#330066]
	'CY062324|A/swine/Thailand/CU_RA9/2009|H1N1|Swine|Thailand'[&!color=#330066]
	'CY067662|A/swine/Italy/116114/2010|H1N2|Swine|Italy'[&!color=#330066]
	'CY068676|A/Singapore/GP101/2009|H1N1|Human|Singapore'[&!color=#999999]
	'CY073813|A/California/VRDL153/2009|H1N1|Human|USA'[&!color=#999999]
	'CY074203|A/California/VRDL220/2009|H1N1|Human|USA'[&!color=#999999]
	'CY074275|A/California/VRDL232/2009|H1N1|Human|USA'[&!color=#999999]
	'CY074283|A/California/VRDL235/2009|H1N1|Human|USA'[&!color=#999999]
	'CY074363|A/California/VRDL254/2009|H1N1|Human|USA'[&!color=#999999]
	'CY074619|A/California/VRDL369/2009|H1N1|Human|USA'[&!color=#999999]
	'CY075490|A/Tottori/52/2008|H1N1|Human|Japan'[&!color=#999999]
	'CY075856|A/swine/Argentina/CIP051_BsAs76/2009|H1N1|Swine|Argentina'[&!color=#996633]
	'CY075864|A/swine/Argentina/CIP051_StaFeN2/2010|H1N2|Swine|Argentina'[&!color=#79604c]
	'CY075897|A/Blore/NIV1196/2009|H1N1|Human|India'[&!color=#999999]
	'CY076125|A/mallard/California/20385_002/2007|H1N1|Mallard|USA'[&!color=#666666]
	'CY076133|A/mallard/California/20385_004/2007|H1N1|Mallard|USA'[&!color=#666666]
	'CY076141|A/rock_dove/Oregon/20547_003/2007|H1N2|Avian|USA'[&!color=#666666]
	'CY076149|A/rock_dove/Oregon/20547_004/2007|H1N2|Avian|USA'[&!color=#666666]
	'CY076157|A/western_grebe/Washington/20569_004/2007|H1N2|Avian|USA'[&!color=#666666]
	'CY076637|A/mallard/Washington/44338_218/2007|H1N1|Mallard|USA'[&!color=#666666]
	'CY076731|A/swine/Thailand/CU_SA412/2010|H1N1|Swine|Thailand'[&!color=#330066]
	'CY076739|A/swine/Thailand/CU_SA43/2010|H1N1|Swine|Thailand'[&!color=#330066]
	'CY076747|A/swine/Thailand/CU_SA432/2010|H1N1|Swine|Thailand'[&!color=#330066]
	'CY077076|A/mallard/Sanjiang/390/2007|H1N1|Mallard|China'[&!color=#666666]
	'CY077102|A/mallard/Alberta/128/2006|H1N1|Mallard|Canada'[&!color=#666666]
	'CY077134|A/shorebird/Delaware/350/2006|H1N1|Shorebird|USA'[&!color=#666666]
	'CY077222|A/northern_shoveler/Interior_Alaska/7MP1081/2007|H1N1|Northern_Shoveler|USA'[&!color=#666666]
	'CY077246|A/mallard/Interior_Alaska/7MP1772/2007|H1N1|Mallard|USA'[&!color=#666666]
	'CY077294|A/northern_shoveler/Interior_Alaska/7MP1077/2007|H1N1|Northern_Shoveler|USA'[&!color=#666666]
	'CY077310|A/northern_pintail/Interior_Alaska/7MP0278/2007|H1N1|Northern_Pintail|USA'[&!color=#666666]
	'CY077412|A/northern_pintail/Interior_Alaska/7MP0692/2007|H1N1|Northern_Pintail|USA'[&!color=#666666]
	'CY077669|A/duck/Victoria/2a/1980|H1N1|Duck|Australia'[&!color=#666666]
	'CY077677|A/duck/Victoria/23/1981|H1N1|Duck|Australia'[&!color=#666666]
	'CY077712|A/Netherlands/001B1/1956|H1N1|Human|Netherlands'[&!color=#999999]
	'CY077725|A/Netherlands/001H1/1954|H1N1|Human|Netherlands'[&!color=#999999]
	'CY077748|A/Netherlands/001R1/1953|H1N1|Human|Netherlands'[&!color=#999999]
	'CY077768|A/Netherlands/002P1/1951|H1N1|Human|Netherlands'[&!color=#999999]
	'CY077772|A/Netherlands/002W1/1953|H1N1|Human|Netherlands'[&!color=#999999]
	'CY077778|A/Netherlands/002Z1/1956|H1N1|Human|Netherlands'[&!color=#999999]
	'CY077881|A/Hemsbury/1948|H1N1|Human'[&!color=#999999]
	'CY077889|A/Liverpool/1951|H1N1|Human|United_Kingdom'[&!color=#999999]
	'CY078218|A/northern_pintail/Minnesota/Sg_00216/2007|H1N1|Northern_Pintail|USA'[&!color=#666666]
	'CY078225|A/mallard/Minnesota/Sg_00217/2007|H1N1|Mallard|USA'[&!color=#666666]
	'CY078421|A/swine/South_Dakota/2/2010|H1N2|Swine|USA'[&!color=#57412f]
	'CY078424|A/swine/South_Dakota/3/2010|H1N2|Swine|USA'[&!color=#57412f]
	'CY078931|A/mallard/Interior_Alaska/7MP0172/2007|H1N1|Mallard|USA'[&!color=#666666]
	'CY078955|A/mallard/Interior_Alaska/7MP0747/2007|H1N1|Mallard|USA'[&!color=#666666]
	'CY078987|A/duck/Interior_Alaska/7MP1582/2007|H1N1|Duck|USA'[&!color=#666666]
	'CY080115|A/mallard/Interior_Alaska/8BM2102/2008|H1N1|Mallard|USA'[&!color=#666666]
	'CY080402|A/swine/VIC/09_02767_01/2009|H1N1|Swine|Australia'[&!color=#330066]
	'CY080408|A/swine/QLD/09_02865_02/2009|H1N1|Swine|Australia'[&!color=#330066]
	'CY080409|A/swine/QLD/09_02865_05/2009|H1N1|Swine|Australia'[&!color=#330066]
	'CY080440|A/swine/QLD/09_02865_07/2009|H1N1|Swine|Australia'[&!color=#330066]
	'CY080650|A/Boston/13/2009|H1N1|Human|USA'[&!color=#999999]
	'CY080658|A/Boston/14/2009|H1N1|Human|USA'[&!color=#999999]
	'CY080745|A/Boston/33/2009|H1N1|Human|USA'[&!color=#999999]
	'CY080865|A/Boston/60/2009|H1N1|Human|USA'[&!color=#999999]
	'CY080905|A/Boston/66/2009|H1N1|Human|USA'[&!color=#999999]
	'CY080937|A/Boston/72/2009|H1N1|Human|USA'[&!color=#999999]
	'CY081001|A/Boston/91/2009|H1N1|Human|USA'[&!color=#999999]
	'CY081566|A/swine/South_Dakota/4/2010|H1N2|Swine|USA'[&!color=#57412f]
	'CY081596|A/swine/Wisconsin/00055/2003|H1N1|Swine|USA'[&!color=#cc00cc]
	'CY081600|A/swine/North_Carolina/00060/2003|H1N1|Swine|USA'[&!color=#3300ff]
	'CY081607|A/swine/Minnesota/00105/2003|H1N1|Swine|USA'[&!color=#ccccff]
	'CY081611|A/swine/North_Carolina/00112/2003|H1N2|Swine|USA'[&!color=#3300ff]
	'CY081613|A/swine/North_Carolina/00114/2003|H1N1|Swine|USA'[&!color=#ccccff]
	'CY081624|A/swine/Oklahoma/00130/2003|H1N1|Swine|USA'[&!color=#ccccff]
	'CY081653|A/swine/Minnesota/00206/2003|H1N1|Swine|USA'[&!color=#ccccff]
	'CY081661|A/swine/North_Carolina/00219/2003|H1N2|Swine|USA'[&!color=#ff99ff]
	'CY081662|A/swine/North_Carolina/00220/2003|H1N1|Swine|USA'[&!color=#ccccff]
	'CY081663|A/swine/North_Carolina/00221/2003|H1N1|Swine|USA'[&!color=#3300ff]
	'CY081680|A/swine/Kansas/00246/2004|H1N2|Swine|USA'[&!color=#3300ff]
	'CY081682|A/swine/Indiana/00248/2004|H1N1|Swine|USA'[&!color=#3300ff]
	'CY081685|A/swine/Georgia/00252/2004|H1N1|Swine|USA'[&!color=#3300ff]
	'CY081686|A/swine/North_Carolina/00253/2004|H1N1|Swine|USA'[&!color=#3300ff]
	'CY081687|A/swine/Illinois/00255/2004|H1N1|Swine|USA'[&!color=#ccccff]
	'CY081690|A/swine/Missouri/00263/2004|H1N1|Swine|USA'[&!color=#800080]
	'CY081691|A/swine/Tennessee/00264/2004|H1N1|Swine|USA'[&!color=#ff99ff]
	'CY081695|A/swine/Missouri/00268/2004|H1N1|Swine|USA'[&!color=#800080]
	'CY081700|A/swine/Minnesota/00276/2004|H1N1|Swine|USA'[&!color=#ccccff]
	'CY081704|A/swine/North_Carolina/00286/2004|H1N1|Swine|USA'[&!color=#3300ff]
	'CY081707|A/swine/Georgia/00297/2004|H1N1|Swine|USA'[&!color=#3300ff]
	'CY081708|A/swine/Missouri/00298/2004|H1N1|Swine|USA'[&!color=#800080]
	'CY081709|A/swine/Minnesota/00299/2004|H1N1|Swine|USA'[&!color=#ccccff]
	'CY081710|A/swine/Minnesota/00301/2004|H1N1|Swine|USA'[&!color=#ccccff]
	'CY081711|A/swine/Minnesota/00302/2004|H1N1|Swine|USA'[&!color=#800080]
	'CY081712|A/swine/North_Carolina/00307/2004|H1N1|Swine|USA'[&!color=#3300ff]
	'CY081714|A/swine/Illinois/00311/2004|H1N1|Swine|USA'[&!color=#3300ff]
	'CY081715|A/swine/North_Carolina/00318/2004|H1N1|Swine|USA'[&!color=#ff99ff]
	'CY081716|A/swine/North_Carolina/00319/2004|H1N1|Swine|USA'[&!color=#ccccff]
	'CY081717|A/swine/North_Carolina/00320/2004|H1N1|Swine|USA'[&!color=#3300ff]
	'CY081718|A/swine/North_Carolina/00321/2004|H1N1|Swine|USA'[&!color=#ff99ff]
	'CY081724|A/swine/Minnesota/00335/2004|H1N1|Swine|USA'[&!color=#ccccff]
	'CY081725|A/swine/Minnesota/00336/2004|H1N1|Swine|USA'[&!color=#ccccff]
	'CY081733|A/swine/Missouri/00348/2004|H1N2|Swine|USA'[&!color=#ccccff]
	'CY081737|A/swine/Nebraska/00356/2004|H1N2|Swine|USA'[&!color=#cc00cc]
	'CY081738|A/swine/Nebraska/00357/2004|H1N2|Swine|USA'[&!color=#cc00cc]
	'CY081739|A/swine/Nebraska/00358/2004|H1N2|Swine|USA'[&!color=#cc00cc]
	'CY081741|A/swine/North_Carolina/00362/2004|H1N1|Swine|USA'[&!color=#3300ff]
	'CY081743|A/swine/Minnesota/00367/2004|H1N1|Swine|USA'[&!color=#ccccff]
	'CY081746|A/swine/North_Carolina/00371/2004|H1N1|Swine|USA'[&!color=#ccccff]
	'CY081747|A/swine/Missouri/00373/2004|H1N1|Swine|USA'[&!color=#ff33ff]
	'CY081755|A/swine/Nebraska/00390/2004|H1N2|Swine|USA'[&!color=#cc00cc]
	'CY081757|A/swine/North_Carolina/00394/2004|H1N1|Swine|USA'[&!color=#ccccff]
	'CY081758|A/swine/North_Carolina/00396/2004|H1N1|Swine|USA'[&!color=#3300ff]
	'CY081760|A/swine/Minnesota/00401/2004|H1N1|Swine|USA'[&!color=#ccccff]
	'CY081767|A/swine/North_Carolina/00411/2004|H1N1|Swine|USA'[&!color=#3300ff]
	'CY081770|A/swine/Wisconsin/00416/2004|H1N1|Swine|USA'[&!color=#3300ff]
	'CY081771|A/swine/Illinois/00426/2004|H1N1|Swine|USA'[&!color=#3300ff]
	'CY081772|A/swine/Indiana/00427/2004|H1N2|Swine|USA'[&!color=#ccccff]
	'CY081773|A/swine/North_Carolina/00428/2004|H1N1|Swine|USA'[&!color=#3300ff]
	'CY081775|A/swine/North_Carolina/00431/2004|H1N1|Swine|USA'[&!color=#ccccff]
	'CY081778|A/swine/Minnesota/00436/2004|H1N1|Swine|USA'[&!color=#ccccff]
	'CY081779|A/swine/North_Carolina/00437/2004|H1N2|Swine|USA'[&!color=#ff99ff]
	'CY081780|A/swine/North_Carolina/00438/2004|H1N2|Swine|USA'[&!color=#ff99ff]
	'CY081781|A/swine/North_Carolina/00439/2004|H1N2|Swine|USA'[&!color=#ff99ff]
	'CY081782|A/swine/Minnesota/00440/2004|H1N1|Swine|USA'[&!color=#ff33ff]
	'CY081783|A/swine/Minnesota/00441/2004|H1N1|Swine|USA'[&!color=#ccccff]
	'CY081784|A/swine/Minnesota/00450/2004|H1N1|Swine|USA'[&!color=#ccccff]
	'CY081786|A/swine/Minnesota/00452/2004|H1N1|Swine|USA'[&!color=#ccccff]
	'CY081787|A/swine/North_Carolina/00453/2004|H1N1|Swine|USA'[&!color=#3300ff]
	'CY081792|A/swine/Minnesota/00465/2005|H1N1|Swine|USA'[&!color=#ccccff]
	'CY081793|A/swine/Illinois/00466/2005|H1N1|Swine|USA'[&!color=#3300ff]
	'CY081799|A/swine/North_Carolina/00482/2005|H1N1|Swine|USA'[&!color=#ff33ff]
	'CY081800|A/swine/North_Carolina/00485/2005|H1N1|Swine|USA'[&!color=#3300ff]
	'CY081802|A/swine/North_Carolina/00489/2005|H1N1|Swine|USA'[&!color=#3300ff]
	'CY081805|A/swine/Missouri/00498/2005|H1N1|Swine|USA'[&!color=#800080]
	'CY081809|A/swine/Minnesota/00502/2005|H1N2|Swine|USA'[&!color=#ccccff]
	'CY081812|A/swine/Oklahoma/00507/2005|H1N1|Swine|USA'[&!color=#79604c]
	'CY081815|A/swine/Missouri/00517/2005|H1N1|Swine|USA'[&!color=#800080]
	'CY081822|A/swine/North_Carolina/00538/2005|H1N1|Swine|USA'[&!color=#3300ff]
	'CY081823|A/swine/Kentucky/00539/2005|H1N1|Swine|USA'[&!color=#ccccff]
	'CY081824|A/swine/Minnesota/00541/2005|H1N1|Swine|USA'[&!color=#ccccff]
	'CY081825|A/swine/Iowa/00542/2005|H1N1|Swine|USA'[&!color=#ccccff]
	'CY081826|A/swine/Iowa/00543/2005|H1N1|Swine|USA'[&!color=#ccccff]
	'CY081827|A/swine/Iowa/00544/2005|H1N1|Swine|USA'[&!color=#ccccff]
	'CY081828|A/swine/Iowa/00545/2005|H1N1|Swine|USA'[&!color=#ccccff]
	'CY081829|A/swine/Iowa/00549/2005|H1N1|Swine|USA'[&!color=#ccccff]
	'CY081832|A/swine/Iowa/00552/2005|H1N1|Swine|USA'[&!color=#ccccff]
	'CY081833|A/swine/North_Carolina/00553/2005|H1N1|Swine|USA'[&!color=#3300ff]
	'CY081835|A/swine/North_Carolina/00558/2005|H1N1|Swine|USA'[&!color=#3300ff]
	'CY081836|A/swine/Minnesota/00559/2005|H1N1|Swine|USA'[&!color=#ccccff]
	'CY081840|A/swine/Missouri/00564/2005|H1N1|Swine|USA'[&!color=#ff33ff]
	'CY081845|A/swine/North_Carolina/00577/2004|H1N2|Swine|USA'[&!color=#3300ff]
	'CY081849|A/swine/Oklahoma/00583/2005|H1N2|Swine|USA'[&!color=#3300ff]
	'CY081856|A/swine/Nebraska/00594/2005|H1N1|Swine|USA'[&!color=#ff33ff]
	'CY081861|A/swine/Iowa/00605/2005|H1N1|Swine|USA'[&!color=#ccccff]
	'CY081866|A/swine/Missouri/00615/2005|H1N1|Swine|USA'[&!color=#cc00cc]
	'CY081867|A/swine/Missouri/00617/2005|H1N1|Swine|USA'[&!color=#cc00cc]
	'CY081868|A/swine/Missouri/00618/2005|H1N1|Swine|USA'[&!color=#ccccff]
	'CY081869|A/swine/North_Carolina/00619/2005|H1N1|Swine|USA'[&!color=#4e691a]
	'CY081874|A/swine/North_Carolina/00636/2005|H1N1|Swine|USA'[&!color=#3300ff]
	'CY081877|A/swine/Iowa/00647/2005|H1N1|Swine|USA'[&!color=#ccccff]
	'CY081878|A/swine/Missouri/00648/2005|H1N1|Swine|USA'[&!color=#cc00cc]
	'CY081880|A/swine/North_Carolina/00655/2005|H1N1|Swine|USA'[&!color=#3300ff]
	'CY081884|A/swine/Missouri/00663/2005|H1N1|Swine|USA'[&!color=#ccccff]
	'CY081887|A/swine/Texas/00669/2005|H1N1|Swine|USA'[&!color=#ccccff]
	'CY081888|A/swine/Texas/00670/2005|H1N1|Swine|USA'[&!color=#ccccff]
	'CY081897|A/swine/Missouri/00680/2005|H1N1|Swine|USA'[&!color=#ccccff]
	'CY081900|A/swine/Iowa/00688/2006|H1N1|Swine|USA'[&!color=#ccccff]
	'CY081901|A/swine/Minnesota/00691/2006|H1N1|Swine|USA'[&!color=#ccccff]
	'CY081903|A/swine/Iowa/00694/2006|H1N1|Swine|USA'[&!color=#ccccff]
	'CY081904|A/swine/Minnesota/00695/2006|H1N1|Swine|USA'[&!color=#ccccff]
	'CY081905|A/swine/North_Carolina/00699/2006|H1N1|Swine|USA'[&!color=#3300ff]
	'CY081906|A/swine/North_Carolina/00700/2006|H1N1|Swine|USA'[&!color=#3300ff]
	'CY081907|A/swine/North_Carolina/00701/2006|H1N1|Swine|USA'[&!color=#3300ff]
	'CY081910|A/swine/North_Carolina/00706/2005|H1N1|Swine|USA'[&!color=#3300ff]
	'CY081911|A/swine/Missouri/00707/2005|H1N1|Swine|USA'[&!color=#ccccff]
	'CY081915|A/swine/Minnesota/00715/2005|H1N1|Swine|USA'[&!color=#ccccff]
	'CY081917|A/swine/North_Carolina/00717/2005|H1N1|Swine|USA'[&!color=#cc00cc]
	'CY081919|A/swine/North_Carolina/00719/2005|H1N1|Swine|USA'[&!color=#ccccff]
	'CY081920|A/swine/Minnesota/00720/2005|H1N1|Swine|USA'[&!color=#ccccff]
	'CY081921|A/swine/North_Carolina/00721/2005|H1N1|Swine|USA'[&!color=#3300ff]
	'CY081922|A/swine/North_Carolina/00724/2005|H1N1|Swine|USA'[&!color=#3300ff]
	'CY081923|A/swine/North_Carolina/00725/2005|H1N1|Swine|USA'[&!color=#ccccff]
	'CY081924|A/swine/Missouri/00727/2005|H1N2|Swine|USA'[&!color=#ccccff]
	'CY081925|A/swine/Minnesota/00728/2005|H1N1|Swine|USA'[&!color=#ccccff]
	'CY081930|A/swine/Iowa/00737/2005|H1N1|Swine|USA'[&!color=#ccccff]
	'CY081931|A/swine/Iowa/00738/2005|H1N1|Swine|USA'[&!color=#ccccff]
	'CY081943|A/swine/Missouri/00762/2005|H1N1|Swine|USA'[&!color=#ccccff]
	'CY081944|A/swine/Indiana/00766/2006|H1N2|Swine|USA'[&!color=#ccccff]
	'CY081945|A/swine/Minnesota/00767/2006|H1N1|Swine|USA'[&!color=#ccccff]
	'CY081949|A/swine/Missouri/00776/2005|H1N1|Swine|USA'[&!color=#ccccff]
	'CY081950|A/swine/Missouri/00777/2005|H1N1|Swine|USA'[&!color=#ccccff]
	'CY081951|A/swine/Minnesota/00782/2005|H1N1|Swine|USA'[&!color=#ccccff]
	'CY081952|A/swine/South_Dakota/00783/2005|H1N1|Swine|USA'[&!color=#ccccff]
	'CY081953|A/swine/Oklahoma/00786/2005|H1N1|Swine|USA'[&!color=#ccccff]
	'CY081954|A/swine/Oklahoma/00787/2005|H1N1|Swine|USA'[&!color=#ccccff]
	'CY081955|A/swine/Oklahoma/00788/2005|H1N1|Swine|USA'[&!color=#ccccff]
	'CY081956|A/swine/Oklahoma/00789/2005|H1N1|Swine|USA'[&!color=#ccccff]
	'CY081957|A/swine/Oklahoma/00790/2005|H1N1|Swine|USA'[&!color=#ccccff]
	'CY081958|A/swine/Oklahoma/00791/2005|H1N1|Swine|USA'[&!color=#ccccff]
	'CY081960|A/swine/Oklahoma/00793/2005|H1N1|Swine|USA'[&!color=#ccccff]
	'CY081961|A/swine/North_Carolina/00794/2005|H1N1|Swine|USA'[&!color=#3300ff]
	'CY081962|A/swine/Missouri/00795/2005|H1N2|Swine|USA'[&!color=#ccccff]
	'CY081964|A/swine/Minnesota/00798/2005|H1N1|Swine|USA'[&!color=#3300ff]
	'CY081966|A/swine/Oklahoma/00802/2005|H1N1|Swine|USA'[&!color=#79604c]
	'CY081967|A/swine/Ohio/00806/2005|H1N1|Swine|USA'[&!color=#ccccff]
	'CY081969|A/swine/Illinois/00811/2005|H1N1|Swine|USA'[&!color=#ccccff]
	'CY081970|A/swine/Minnesota/00812/2005|H1N1|Swine|USA'[&!color=#ccccff]
	'CY081971|A/swine/Oklahoma/00813/2005|H1N2|Swine|USA'[&!color=#3300ff]
	'CY081972|A/swine/Texas/00815/2005|H1N1|Swine|USA'[&!color=#ccccff]
	'CY081973|A/swine/North_Carolina/00817/2005|H1N2|Swine|USA'[&!color=#ff99ff]
	'CY081974|A/swine/Minnesota/00819/2005|H1N1|Swine|USA'[&!color=#ccccff]
	'CY081975|A/swine/Oklahoma/00820/2005|H1N2|Swine|USA'[&!color=#3300ff]
	'CY081976|A/swine/Oklahoma/00821/2005|H1N2|Swine|USA'[&!color=#3300ff]
	'CY081977|A/swine/Missouri/00824/2005|H1N2|Swine|USA'[&!color=#ccccff]
	'CY081978|A/swine/Minnesota/00825/2005|H1N1|Swine|USA'[&!color=#ccccff]
	'CY081979|A/swine/Missouri/00826/2005|H1N2|Swine|USA'[&!color=#ccccff]
	'CY081981|A/swine/Oklahoma/00829/2005|H1N1|Swine|USA'[&!color=#ccccff]
	'CY081982|A/swine/Minnesota/00831/2005|H1N1|Swine|USA'[&!color=#3300ff]
	'CY081983|A/swine/Oklahoma/00833/2005|H1N1|Swine|USA'[&!color=#ccccff]
	'CY081984|A/swine/Oklahoma/00834/2005|H1N1|Swine|USA'[&!color=#ccccff]
	'CY081985|A/swine/Iowa/00835/2005|H1N1|Swine|USA'[&!color=#ccccff]
	'CY081986|A/swine/Missouri/00836/2005|H1N1|Swine|USA'[&!color=#ccccff]
	'CY081987|A/swine/Minnesota/00838/2005|H1N1|Swine|USA'[&!color=#ccccff]
	'CY081988|A/swine/North_Carolina/00839/2005|H1N1|Swine|USA'[&!color=#4e691a]
	'CY081989|A/swine/Iowa/00842/2005|H1N1|Swine|USA'[&!color=#ccccff]
	'CY081990|A/swine/Iowa/00843/2005|H1N1|Swine|USA'[&!color=#0099cc]
	'CY081991|A/swine/Oklahoma/00846/2005|H1N1|Swine|USA'[&!color=#ccccff]
	'CY081992|A/swine/Missouri/00848/2005|H1N1|Swine|USA'[&!color=#ccccff]
	'CY081993|A/swine/North_Carolina/00850/2005|H1N1|Swine|USA'[&!color=#3300ff]
	'CY081998|A/swine/Minnesota/00857/2005|H1N1|Swine|USA'[&!color=#ccccff]
	'CY081999|A/swine/Nebraska/00860/2005|H1N1|Swine|USA'[&!color=#ccccff]
	'CY082000|A/swine/Missouri/00861/2005|H1N1|Swine|USA'[&!color=#ccccff]
	'CY082001|A/swine/Oklahoma/00864/2005|H1N1|Swine|USA'[&!color=#ccccff]
	'CY082002|A/swine/Oklahoma/00865/2005|H1N1|Swine|USA'[&!color=#ccccff]
	'CY082004|A/swine/Minnesota/00869/2005|H1N1|Swine|USA'[&!color=#ccccff]
	'CY082005|A/swine/Indiana/00870/2005|H1N2|Swine|USA'[&!color=#3300ff]
	'CY082006|A/swine/North_Carolina/00871/2005|H1N1|Swine|USA'[&!color=#3300ff]
	'CY082007|A/swine/North_Carolina/00872/2005|H1N1|Swine|USA'[&!color=#3300ff]
	'CY082010|A/swine/Minnesota/00875/2005|H1N1|Swine|USA'[&!color=#ccccff]
	'CY082011|A/swine/Oklahoma/00879/2005|H1N2|Swine|USA'[&!color=#3300ff]
	'CY082012|A/swine/Illinois/00880/2005|H1N1|Swine|USA'[&!color=#ccccff]
	'CY082013|A/swine/Minnesota/00881/2005|H1N1|Swine|USA'[&!color=#ccccff]
	'CY082014|A/swine/Minnesota/00882/2005|H1N1|Swine|USA'[&!color=#ccccff]
	'CY082015|A/swine/Oklahoma/00883/2005|H1N2|Swine|USA'[&!color=#3300ff]
	'CY082016|A/swine/Illinois/00886/2005|H1N2|Swine|USA'[&!color=#ccccff]
	'CY082017|A/swine/Minnesota/00888/2005|H1N1|Swine|USA'[&!color=#ccccff]
	'CY082031|A/swine/North_Carolina/00925/2005|H1N1|Swine|USA'[&!color=#3300ff]
	'CY082032|A/swine/North_Carolina/00926/2005|H1N1|Swine|USA'[&!color=#3300ff]
	'CY082033|A/swine/North_Carolina/00927/2005|H1N1|Swine|USA'[&!color=#4e691a]
	'CY082035|A/swine/Minnesota/00930/2005|H1N1|Swine|USA'[&!color=#ccccff]
	'CY082036|A/swine/North_Carolina/00932/2005|H1N1|Swine|USA'[&!color=#3300ff]
	'CY082037|A/swine/Iowa/00935/2005|H1N1|Swine|USA'[&!color=#ccccff]
	'CY082039|A/swine/Minnesota/00938/2005|H1N1|Swine|USA'[&!color=#ccccff]
	'CY082040|A/swine/Indiana/00939/2006|H1N1|Swine|USA'[&!color=#3300ff]
	'CY082041|A/swine/Minnesota/00940/2006|H1N1|Swine|USA'[&!color=#ccccff]
	'CY082042|A/swine/Missouri/00941/2006|H1N2|Swine|USA'[&!color=#ccccff]
	'CY082043|A/swine/Minnesota/00944/2006|H1N1|Swine|USA'[&!color=#ccccff]
	'CY082044|A/swine/Missouri/00945/2006|H1N1|Swine|USA'[&!color=#ccccff]
	'CY082045|A/swine/North_Carolina/00947/2006|H1N1|Swine|USA'[&!color=#3300ff]
	'CY082046|A/swine/Kansas/00948/2006|H1N1|Swine|USA'[&!color=#79604c]
	'CY082047|A/swine/Texas/00952/2006|H1N1|Swine|USA'[&!color=#ff33ff]
	'CY082048|A/swine/Oklahoma/00954/2006|H1N1|Swine|USA'[&!color=#ccccff]
	'CY082049|A/swine/North_Carolina/00955/2006|H1N1|Swine|USA'[&!color=#3300ff]
	'CY082050|A/swine/Missouri/00957/2006|H1N1|Swine|USA'[&!color=#ccccff]
	'CY082051|A/swine/North_Carolina/00958/2006|H1N1|Swine|USA'[&!color=#3300ff]
	'CY082052|A/swine/Minnesota/00961/2006|H1N1|Swine|USA'[&!color=#ccccff]
	'CY082053|A/swine/Minnesota/00964/2006|H1N1|Swine|USA'[&!color=#ccccff]
	'CY082054|A/swine/Minnesota/00965/2006|H1N1|Swine|USA'[&!color=#ccccff]
	'CY082055|A/swine/Minnesota/00966/2006|H1N1|Swine|USA'[&!color=#ccccff]
	'CY082056|A/swine/North_Carolina/00968/2006|H1N1|Swine|USA'[&!color=#ccccff]
	'CY082057|A/swine/Oklahoma/00971/2006|H1N2|Swine|USA'[&!color=#3300ff]
	'CY082058|A/swine/North_Carolina/00972/2006|H1N1|Swine|USA'[&!color=#3300ff]
	'CY082059|A/swine/Missouri/00976/2006|H1N1|Swine|USA'[&!color=#ccccff]
	'CY082060|A/swine/North_Carolina/00977/2006|H1N1|Swine|USA'[&!color=#3300ff]
	'CY082061|A/swine/North_Carolina/00979/2006|H1N1|Swine|USA'[&!color=#3300ff]
	'CY082062|A/swine/Iowa/00980/2006|H1N1|Swine|USA'[&!color=#ccccff]
	'CY082063|A/swine/North_Carolina/00981/2006|H1N1|Swine|USA'[&!color=#3300ff]
	'CY082064|A/swine/Missouri/00983/2006|H1N1|Swine|USA'[&!color=#3300ff]
	'CY082065|A/swine/Missouri/00984/2006|H1N1|Swine|USA'[&!color=#ccccff]
	'CY082068|A/swine/Ohio/00991/2006|H1N1|Swine|USA'[&!color=#ccccff]
	'CY082069|A/swine/Missouri/00992/2006|H1N2|Swine|USA'[&!color=#4e691a]
	'CY082070|A/swine/Arkansas/00993/2006|H1N1|Swine|USA'[&!color=#ccccff]
	'CY082071|A/swine/Georgia/00995/2006|H1N1|Swine|USA'[&!color=#ccccff]
	'CY082072|A/swine/Minnesota/00996/2006|H1N1|Swine|USA'[&!color=#4e691a]
	'CY082074|A/swine/Arkansas/00998/2006|H1N1|Swine|USA'[&!color=#ccccff]
	'CY082075|A/swine/Minnesota/00999/2006|H1N1|Swine|USA'[&!color=#ccccff]
	'CY082076|A/swine/Manitoba/01004/2006|H1N2|Swine|Canada'[&!color=#0099cc]
	'CY082081|A/swine/Iowa/01012/2006|H1N1|Swine|USA'[&!color=#ccccff]
	'CY082082|A/swine/Illinois/01013/2006|H1N1|Swine|USA'[&!color=#3300ff]
	'CY082083|A/swine/Illinois/01014/2006|H1N1|Swine|USA'[&!color=#3300ff]
	'CY082084|A/swine/Illinois/01015/2006|H1N1|Swine|USA'[&!color=#ccccff]
	'CY082085|A/swine/Minnesota/01017/2006|H1N1|Swine|USA'[&!color=#ccccff]
	'CY082095|A/swine/Illinois/01031/2006|H1N1|Swine|USA'[&!color=#ccccff]
	'CY082096|A/swine/North_Carolina/01034/2006|H1N1|Swine|USA'[&!color=#3300ff]
	'CY082097|A/swine/Illinois/01035/2006|H1N1|Swine|USA'[&!color=#ccccff]
	'CY082098|A/swine/Illinois/01036/2006|H1N1|Swine|USA'[&!color=#ccccff]
	'CY082099|A/swine/Illinois/01037/2006|H1N1|Swine|USA'[&!color=#ccccff]
	'CY082100|A/swine/Illinois/01038/2006|H1N1|Swine|USA'[&!color=#ccccff]
	'CY082102|A/swine/Oklahoma/01042/2006|H1N2|Swine|USA'[&!color=#79604c]
	'CY082103|A/swine/Oklahoma/01043/2006|H1N2|Swine|USA'[&!color=#79604c]
	'CY082114|A/swine/Minnesota/01060/2006|H1N1|Swine|USA'[&!color=#ccccff]
	'CY082115|A/swine/Ohio/01061/2006|H1N1|Swine|USA'[&!color=#ccccff]
	'CY082116|A/swine/Minnesota/01062/2006|H1N1|Swine|USA'[&!color=#ccccff]
	'CY082117|A/swine/Pennsylvania/01064/2006|H1N1|Swine|USA'[&!color=#ccccff]
	'CY082118|A/swine/Minnesota/01065/2006|H1N1|Swine|USA'[&!color=#ccccff]
	'CY082119|A/swine/Iowa/01066/2006|H1N1|Swine|USA'[&!color=#ccccff]
	'CY082120|A/swine/Minnesota/01067/2006|H1N1|Swine|USA'[&!color=#ccccff]
	'CY082121|A/swine/Minnesota/01069/2006|H1N1|Swine|USA'[&!color=#ccccff]
	'CY082122|A/swine/North_Carolina/01070/2006|H1N1|Swine|USA'[&!color=#3300ff]
	'CY082123|A/swine/North_Carolina/01071/2006|H1N1|Swine|USA'[&!color=#3300ff]
	'CY082124|A/swine/Ohio/01072/2006|H1N1|Swine|USA'[&!color=#ccccff]
	'CY082125|A/swine/Ohio/01073/2006|H1N1|Swine|USA'[&!color=#ccccff]
	'CY082126|A/swine/Minnesota/01075/2006|H1N1|Swine|USA'[&!color=#ccccff]
	'CY082127|A/swine/Minnesota/01076/2006|H1N1|Swine|USA'[&!color=#ccccff]
	'CY082129|A/swine/Oklahoma/01078/2006|H1N1|Swine|USA'[&!color=#79604c]
	'CY082130|A/swine/Wisconsin/01079/2006|H1N1|Swine|USA'[&!color=#3300ff]
	'CY082131|A/swine/Minnesota/01082/2006|H1N2|Swine|USA'[&!color=#3300ff]
	'CY082133|A/swine/Iowa/01087/2006|H1N1|Swine|USA'[&!color=#ccccff]
	'CY082134|A/swine/Iowa/01088/2006|H1N1|Swine|USA'[&!color=#3300ff]
	'CY082136|A/swine/North_Carolina/01092/2006|H1N1|Swine|USA'[&!color=#3300ff]
	'CY082137|A/swine/Manitoba/01093/2006|H1N1|Swine|Canada'[&!color=#0099cc]
	'CY082138|A/swine/Minnesota/01094/2006|H1N1|Swine|USA'[&!color=#ccccff]
	'CY082139|A/swine/Minnesota/01096/2006|H1N1|Swine|USA'[&!color=#ccccff]
	'CY082140|A/swine/Minnesota/01097/2006|H1N1|Swine|USA'[&!color=#ccccff]
	'CY082141|A/swine/Minnesota/01099/2006|H1N1|Swine|USA'[&!color=#ccccff]
	'CY082142|A/swine/North_Carolina/01100/2006|H1N1|Swine|USA'[&!color=#3300ff]
	'CY082143|A/swine/Indiana/01101/2006|H1N1|Swine|USA'[&!color=#ccccff]
	'CY082144|A/swine/North_Carolina/01102/2006|H1N1|Swine|USA'[&!color=#3300ff]
	'CY082145|A/swine/Missouri/01103/2006|H1N1|Swine|USA'[&!color=#ccccff]
	'CY082146|A/swine/North_Carolina/01107/2006|H1N2|Swine|USA'[&!color=#4e691a]
	'CY082147|A/swine/Minnesota/01108/2006|H1N1|Swine|USA'[&!color=#ccccff]
	'CY082149|A/swine/Minnesota/01113/2006|H1N1|Swine|USA'[&!color=#ccccff]
	'CY082150|A/swine/North_Carolina/01115/2006|H1N2|Swine|USA'[&!color=#ff99ff]
	'CY082153|A/swine/Oklahoma/01118/2006|H1N2|Swine|USA'[&!color=#79604c]
	'CY082155|A/swine/Minnesota/01120/2006|H1N1|Swine|USA'[&!color=#0099cc]
	'CY082156|A/swine/Minnesota/01121/2006|H1N1|Swine|USA'[&!color=#ccccff]
	'CY082157|A/swine/Nebraska/01124/2006|H1N1|Swine|USA'[&!color=#ccccff]
	'CY082158|A/swine/Missouri/01125/2006|H1N1|Swine|USA'[&!color=#ccccff]
	'CY082159|A/swine/Minnesota/01126/2006|H1N1|Swine|USA'[&!color=#ccccff]
	'CY082161|A/swine/North_Carolina/01129/2006|H1N1|Swine|USA'[&!color=#4e691a]
	'CY082162|A/swine/Minnesota/01130/2006|H1N1|Swine|USA'[&!color=#ccccff]
	'CY082164|A/swine/Minnesota/01133/2006|H1N1|Swine|USA'[&!color=#ccccff]
	'CY082165|A/swine/Iowa/01134/2006|H1N1|Swine|USA'[&!color=#ccccff]
	'CY082166|A/swine/Minnesota/01136/2006|H1N1|Swine|USA'[&!color=#ccccff]
	'CY082167|A/swine/Minnesota/01137/2006|H1N1|Swine|USA'[&!color=#ccccff]
	'CY082169|A/swine/Illinois/01149/2006|H1N2|Swine|USA'[&!color=#ccccff]
	'CY082171|A/swine/Colorado/01151/2006|H1N1|Swine|USA'[&!color=#ccccff]
	'CY082174|A/swine/North_Carolina/01155/2006|H1N1|Swine|USA'[&!color=#4e691a]
	'CY082176|A/swine/Nebraska/01164/2006|H1N1|Swine|USA'[&!color=#ccccff]
	'CY082177|A/swine/North_Carolina/01165/2006|H1N1|Swine|USA'[&!color=#3300ff]
	'CY082178|A/swine/Missouri/01167/2006|H1N1|Swine|USA'[&!color=#cc00cc]
	'CY082179|A/swine/Missouri/01168/2006|H1N1|Swine|USA'[&!color=#ccccff]
	'CY082180|A/swine/North_Carolina/01169/2006|H1N2|Swine|USA'[&!color=#ff99ff]
	'CY082181|A/swine/North_Carolina/01172/2006|H1N1|Swine|USA'[&!color=#3300ff]
	'CY082182|A/swine/North_Carolina/01173/2006|H1N1|Swine|USA'[&!color=#3300ff]
	'CY082183|A/swine/Iowa/01175/2006|H1N1|Swine|USA'[&!color=#ccccff]
	'CY082184|A/swine/Iowa/01176/2006|H1N1|Swine|USA'[&!color=#ccccff]
	'CY082185|A/swine/Kentucky/01177/2006|H1N1|Swine|USA'[&!color=#ccccff]
	'CY082186|A/swine/Manitoba/01178/2006|H1N1|Swine|Canada'[&!color=#0099cc]
	'CY082187|A/swine/Missouri/01180/2006|H1N1|Swine|USA'[&!color=#ccccff]
	'CY082188|A/swine/Nebraska/01182/2006|H1N1|Swine|USA'[&!color=#0099cc]
	'CY082189|A/swine/Virginia/01183/2006|H1N1|Swine|USA'[&!color=#ccccff]
	'CY082190|A/swine/North_Carolina/01184/2006|H1N1|Swine|USA'[&!color=#3300ff]
	'CY082191|A/swine/Minnesota/01185/2006|H1N1|Swine|USA'[&!color=#ccccff]
	'CY082192|A/swine/Missouri/01187/2006|H1N1|Swine|USA'[&!color=#800080]
	'CY082193|A/swine/South_Dakota/01189/2006|H1N1|Swine|USA'[&!color=#ccccff]
	'CY082194|A/swine/Missouri/01190/2006|H1N1|Swine|USA'[&!color=#ccccff]
	'CY082195|A/swine/Minnesota/01194/2006|H1N1|Swine|USA'[&!color=#ccccff]
	'CY082197|A/swine/Minnesota/01200/2006|H1N1|Swine|USA'[&!color=#ccccff]
	'CY082198|A/swine/Iowa/01201/2006|H1N1|Swine|USA'[&!color=#ccccff]
	'CY082200|A/swine/Minnesota/01203/2006|H1N1|Swine|USA'[&!color=#ccccff]
	'CY082201|A/swine/Missouri/01204/2006|H1N1|Swine|USA'[&!color=#ccccff]
	'CY082202|A/swine/Minnesota/01207/2006|H1N1|Swine|USA'[&!color=#ccccff]
	'CY082204|A/swine/Iowa/01210/2006|H1N1|Swine|USA'[&!color=#ccccff]
	'CY082205|A/swine/North_Carolina/01211/2006|H1N2|Swine|USA'[&!color=#ff99ff]
	'CY082206|A/swine/Missouri/01212/2006|H1N1|Swine|USA'[&!color=#ccccff]
	'CY082207|A/swine/Minnesota/01215/2006|H1N1|Swine|USA'[&!color=#ccccff]
	'CY082208|A/swine/Minnesota/01218/2006|H1N1|Swine|USA'[&!color=#ccccff]
	'CY082209|A/swine/Minnesota/01219/2006|H1N1|Swine|USA'[&!color=#ccccff]
	'CY082210|A/swine/Oklahoma/01220/2006|H1N1|Swine|USA'[&!color=#79604c]
	'CY082211|A/swine/Ohio/01221/2006|H1N1|Swine|USA'[&!color=#3300ff]
	'CY082212|A/swine/Indiana/01224/2006|H1N1|Swine|USA'[&!color=#3300ff]
	'CY082213|A/swine/North_Carolina/01225/2006|H1N1|Swine|USA'[&!color=#3300ff]
	'CY082214|A/swine/North_Carolina/01226/2006|H1N1|Swine|USA'[&!color=#3300ff]
	'CY082221|A/swine/Texas/01235/2006|H1N2|Swine|USA'[&!color=#79604c]
	'CY082222|A/swine/Texas/01236/2006|H1N2|Swine|USA'[&!color=#79604c]
	'CY082223|A/swine/Minnesota/01237/2006|H1N1|Swine|USA'[&!color=#0099cc]
	'CY082224|A/swine/Texas/01238/2006|H1N1|Swine|USA'[&!color=#ff33ff]
	'CY082225|A/swine/North_Carolina/01242/2006|H1N2|Swine|USA'[&!color=#4e691a]
	'CY082226|A/swine/Oklahoma/01245/2006|H1N1|Swine|USA'[&!color=#79604c]
	'CY082227|A/swine/Missouri/01246/2006|H1N1|Swine|USA'[&!color=#ccccff]
	'CY082239|A/swine/Minnesota/01259/2006|H1N1|Swine|USA'[&!color=#ccccff]
	'CY082240|A/swine/Minnesota/01260/2006|H1N1|Swine|USA'[&!color=#ccccff]
	'CY082241|A/swine/Minnesota/01261/2006|H1N1|Swine|USA'[&!color=#ccccff]
	'CY082242|A/swine/Minnesota/01263/2006|H1N1|Swine|USA'[&!color=#ccccff]
	'CY082243|A/swine/Nebraska/01264/2006|H1N1|Swine|USA'[&!color=#ccccff]
	'CY082244|A/swine/Missouri/01265/2006|H1N1|Swine|USA'[&!color=#ccccff]
	'CY082245|A/swine/Illinois/01266/2006|H1N2|Swine|USA'[&!color=#ccccff]
	'CY082246|A/swine/Minnesota/01267/2006|H1N1|Swine|USA'[&!color=#ccccff]
	'CY082248|A/swine/Minnesota/01270/2006|H1N1|Swine|USA'[&!color=#ccccff]
	'CY082249|A/swine/Ohio/01273/2006|H1N1|Swine|USA'[&!color=#3300ff]
	'CY082251|A/swine/Minnesota/01278/2006|H1N1|Swine|USA'[&!color=#ccccff]
	'CY082252|A/swine/Minnesota/01280/2006|H1N1|Swine|USA'[&!color=#ccccff]
	'CY082253|A/swine/Oklahoma/01282/2006|H1N1|Swine|USA'[&!color=#3300ff]
	'CY082254|A/swine/Minnesota/01283/2006|H1N1|Swine|USA'[&!color=#ccccff]
	'CY082255|A/swine/Minnesota/01284/2006|H1N1|Swine|USA'[&!color=#ccccff]
	'CY082257|A/swine/Minnesota/01286/2006|H1N1|Swine|USA'[&!color=#3300ff]
	'CY082260|A/swine/Minnesota/01291/2006|H1N2|Swine|USA'[&!color=#79604c]
	'CY082261|A/swine/North_Carolina/01292/2006|H1N1|Swine|USA'[&!color=#3300ff]
	'CY082262|A/swine/Wisconsin/01294/2006|H1N1|Swine|USA'[&!color=#ccccff]
	'CY082263|A/swine/North_Carolina/01295/2006|H1N1|Swine|USA'[&!color=#3300ff]
	'CY082264|A/swine/Minnesota/01298/2006|H1N1|Swine|USA'[&!color=#0099cc]
	'CY082265|A/swine/Minnesota/01300/2006|H1N1|Swine|USA'[&!color=#ccccff]
	'CY082266|A/swine/Oklahoma/01301/2006|H1N1|Swine|USA'[&!color=#79604c]
	'CY082267|A/swine/Kansas/01302/2006|H1N1|Swine|USA'[&!color=#3300ff]
	'CY082268|A/swine/Kansas/01303/2006|H1N1|Swine|USA'[&!color=#3300ff]
	'CY082270|A/swine/Kansas/01305/2006|H1N1|Swine|USA'[&!color=#ccccff]
	'CY082271|A/swine/Minnesota/01306/2006|H1N1|Swine|USA'[&!color=#ccccff]
	'CY082272|A/swine/Minnesota/01307/2006|H1N1|Swine|USA'[&!color=#ccccff]
	'CY082274|A/swine/Minnesota/01309/2006|H1N1|Swine|USA'[&!color=#ccccff]
	'CY082275|A/swine/Minnesota/01310/2006|H1N1|Swine|USA'[&!color=#3300ff]
	'CY082276|A/swine/Minnesota/01311/2006|H1N1|Swine|USA'[&!color=#ccccff]
	'CY082277|A/swine/North_Carolina/01316/2006|H1N1|Swine|USA'[&!color=#3300ff]
	'CY082278|A/swine/Kansas/01317/2006|H1N1|Swine|USA'[&!color=#ccccff]
	'CY082279|A/swine/Virginia/01318/2006|H1N1|Swine|USA'[&!color=#ccccff]
	'CY082280|A/swine/North_Carolina/01320/2006|H1N2|Swine|USA'[&!color=#3300ff]
	'CY082281|A/swine/Minnesota/01321/2006|H1N1|Swine|USA'[&!color=#ccccff]
	'CY082289|A/swine/Virginia/01334/2006|H1N1|Swine|USA'[&!color=#ccccff]
	'CY082290|A/swine/Michigan/01335/2006|H1N1|Swine|USA'[&!color=#4e691a]
	'CY082291|A/swine/Virginia/01343/2006|H1N1|Swine|USA'[&!color=#ccccff]
	'CY082292|A/swine/North_Carolina/01345/2006|H1N1|Swine|USA'[&!color=#3300ff]
	'CY082294|A/swine/North_Carolina/01349/2006|H1N1|Swine|USA'[&!color=#3300ff]
	'CY082295|A/swine/North_Carolina/01350/2006|H1N1|Swine|USA'[&!color=#3300ff]
	'CY082296|A/swine/North_Carolina/01351/2006|H1N1|Swine|USA'[&!color=#3300ff]
	'CY082297|A/swine/Minnesota/01352/2006|H1N2|Swine|USA'[&!color=#79604c]
	'CY082299|A/swine/Texas/01354/2006|H1N1|Swine|USA'[&!color=#79604c]
	'CY082300|A/swine/Minnesota/01355/2006|H1N1|Swine|USA'[&!color=#ccccff]
	'CY082302|A/swine/North_Carolina/01357/2006|H1N2|Swine|USA'[&!color=#ff99ff]
	'CY082303|A/swine/Minnesota/01358/2006|H1N1|Swine|USA'[&!color=#ccccff]
	'CY082304|A/swine/Virginia/01359/2006|H1N1|Swine|USA'[&!color=#ccccff]
	'CY082307|A/swine/North_Carolina/01363/2006|H1N1|Swine|USA'[&!color=#3300ff]
	'CY082308|A/swine/North_Carolina/01364/2006|H1N1|Swine|USA'[&!color=#3300ff]
	'CY082309|A/swine/North_Carolina/01365/2006|H1N1|Swine|USA'[&!color=#3300ff]
	'CY082310|A/swine/Minnesota/01369/2006|H1N2|Swine|USA'[&!color=#79604c]
	'CY082314|A/swine/Missouri/01373/2006|H1N1|Swine|USA'[&!color=#ccccff]
	'CY082316|A/swine/Michigan/01375/2006|H1N1|Swine|USA'[&!color=#4e691a]
	'CY082317|A/swine/Michigan/01376/2006|H1N1|Swine|USA'[&!color=#4e691a]
	'CY082318|A/swine/Michigan/01377/2006|H1N1|Swine|USA'[&!color=#4e691a]
	'CY082320|A/swine/Indiana/01379/2006|H1N1|Swine|USA'[&!color=#3300ff]
	'CY082321|A/swine/Oklahoma/01382/2006|H1N2|Swine|USA'[&!color=#3300ff]
	'CY082322|A/swine/Wisconsin/01389/2006|H1N1|Swine|USA'[&!color=#ccccff]
	'CY082323|A/swine/North_Carolina/01395/2006|H1N1|Swine|USA'[&!color=#3300ff]
	'CY082324|A/swine/North_Carolina/01396/2006|H1N1|Swine|USA'[&!color=#3300ff]
	'CY082326|A/swine/Iowa/01400/2006|H1N1|Swine|USA'[&!color=#ccccff]
	'CY082327|A/swine/Minnesota/01401/2006|H1N1|Swine|USA'[&!color=#ccccff]
	'CY082328|A/swine/Virginia/01402/2006|H1N1|Swine|USA'[&!color=#ccccff]
	'CY082329|A/swine/Minnesota/01403/2006|H1N1|Swine|USA'[&!color=#ccccff]
	'CY082330|A/swine/Minnesota/01405/2006|H1N1|Swine|USA'[&!color=#ccccff]
	'CY082331|A/swine/Virginia/01408/2007|H1N1|Swine|USA'[&!color=#3300ff]
	'CY082332|A/swine/Minnesota/01411/2006|H1N1|Swine|USA'[&!color=#ccccff]
	'CY082333|A/swine/Texas/01412/2006|H1N2|Swine|USA'[&!color=#79604c]
	'CY082336|A/swine/Minnesota/01415/2006|H1N1|Swine|USA'[&!color=#0099cc]
	'CY082337|A/swine/North_Carolina/01416/2006|H1N1|Swine|USA'[&!color=#3300ff]
	'CY082338|A/swine/Minnesota/01419/2006|H1N1|Swine|USA'[&!color=#ccccff]
	'CY082339|A/swine/Ohio/01422/2007|H1N1|Swine|USA'[&!color=#ccccff]
	'CY082340|A/swine/North_Carolina/01424/2007|H1N1|Swine|USA'[&!color=#3300ff]
	'CY082341|A/swine/Minnesota/01427/2007|H1N1|Swine|USA'[&!color=#ccccff]
	'CY082342|A/swine/Kansas/01430/2007|H1N1|Swine|USA'[&!color=#3300ff]
	'CY082343|A/swine/Illinois/01432/2007|H1N1|Swine|USA'[&!color=#3300ff]
	'CY082344|A/swine/Minnesota/01433/2007|H1N2|Swine|USA'[&!color=#ccccff]
	'CY082346|A/swine/Minnesota/01436/2007|H1N1|Swine|USA'[&!color=#ccccff]
	'CY082347|A/swine/Iowa/01438/2007|H1N2|Swine|USA'[&!color=#79604c]
	'CY082349|A/swine/Iowa/01440/2007|H1N2|Swine|USA'[&!color=#79604c]
	'CY082350|A/swine/Iowa/01441/2007|H1N2|Swine|USA'[&!color=#79604c]
	'CY082351|A/swine/Iowa/01442/2007|H1N1|Swine|USA'[&!color=#ccccff]
	'CY082352|A/swine/Minnesota/01445/2007|H1N1|Swine|USA'[&!color=#ccccff]
	'CY082353|A/swine/Nebraska/01448/2007|H1N1|Swine|USA'[&!color=#ccccff]
	'CY082355|A/swine/Illinois/01455/2007|H1N2|Swine|USA'[&!color=#ccccff]
	'CY082357|A/swine/Minnesota/01458/2006|H1N1|Swine|USA'[&!color=#ccccff]
	'CY082358|A/swine/Minnesota/01459/2007|H1N1|Swine|USA'[&!color=#ccccff]
	'CY082359|A/swine/Arkansas/01460/2007|H1N1|Swine|USA'[&!color=#ccccff]
	'CY082360|A/swine/Missouri/01461/2007|H1N1|Swine|USA'[&!color=#ff33ff]
	'CY082362|A/swine/Kansas/01463/2007|H1N1|Swine|USA'[&!color=#3300ff]
	'CY082363|A/swine/Minnesota/01465/2007|H1N1|Swine|USA'[&!color=#ccccff]
	'CY082364|A/swine/Minnesota/01467/2007|H1N1|Swine|USA'[&!color=#ccccff]
	'CY082365|A/swine/North_Carolina/01471/2007|H1N1|Swine|USA'[&!color=#3300ff]
	'CY082366|A/swine/Missouri/01473/2007|H1N1|Swine|USA'[&!color=#ccccff]
	'CY082368|A/swine/North_Carolina/01493/2007|H1N1|Swine|USA'[&!color=#3300ff]
	'CY082369|A/swine/North_Carolina/01507/2006|H1N1|Swine|USA'[&!color=#3300ff]
	'CY082371|A/swine/North_Carolina/01513/2007|H1N1|Swine|USA'[&!color=#3300ff]
	'CY082372|A/swine/North_Carolina/01514/2007|H1N1|Swine|USA'[&!color=#3300ff]
	'CY082373|A/swine/North_Carolina/01515/2007|H1N1|Swine|USA'[&!color=#3300ff]
	'CY082374|A/swine/North_Carolina/01517/2007|H1N1|Swine|USA'[&!color=#3300ff]
	'CY082375|A/swine/North_Carolina/01518/2007|H1N1|Swine|USA'[&!color=#ccccff]
	'CY082376|A/swine/Illinois/01521/2007|H1N1|Swine|USA'[&!color=#3300ff]
	'CY082378|A/swine/North_Carolina/01523/2007|H1N1|Swine|USA'[&!color=#3300ff]
	'CY082379|A/swine/Illinois/01524/2007|H1N1|Swine|USA'[&!color=#3300ff]
	'CY082380|A/swine/Minnesota/01529/2007|H1N1|Swine|USA'[&!color=#ccccff]
	'CY082381|A/swine/Missouri/01531/2007|H1N1|Swine|USA'[&!color=#ccccff]
	'CY082382|A/swine/Minnesota/01537/2007|H1N1|Swine|USA'[&!color=#ccccff]
	'CY082385|A/swine/Minnesota/01547/2007|H1N1|Swine|USA'[&!color=#ccccff]
	'CY082386|A/swine/Minnesota/01548/2007|H1N1|Swine|USA'[&!color=#ccccff]
	'CY082387|A/swine/Minnesota/01552/2007|H1N1|Swine|USA'[&!color=#ccccff]
	'CY082388|A/swine/Missouri/01553/2007|H1N1|Swine|USA'[&!color=#ccccff]
	'CY082390|A/swine/North_Carolina/01562/2007|H1N1|Swine|USA'[&!color=#3300ff]
	'CY082391|A/swine/Iowa/01564/2007|H1N1|Swine|USA'[&!color=#ccccff]
	'CY082393|A/swine/Illinois/01568/2007|H1N1|Swine|USA'[&!color=#ccccff]
	'CY082394|A/swine/Kentucky/01569/2007|H1N1|Swine|USA'[&!color=#3300ff]
	'CY082395|A/swine/Minnesota/01570/2007|H1N1|Swine|USA'[&!color=#ccccff]
	'CY082396|A/swine/Minnesota/01574/2007|H1N1|Swine|USA'[&!color=#ccccff]
	'CY082397|A/swine/Oklahoma/01576/2007|H1N2|Swine|USA'[&!color=#3300ff]
	'CY082398|A/swine/North_Carolina/01580/2007|H1N1|Swine|USA'[&!color=#3300ff]
	'CY082399|A/swine/Minnesota/01581/2007|H1N1|Swine|USA'[&!color=#ccccff]
	'CY082400|A/swine/Minnesota/01584/2007|H1N1|Swine|USA'[&!color=#0099cc]
	'CY082401|A/swine/North_Carolina/01591/2007|H1N1|Swine|USA'[&!color=#3300ff]
	'CY082403|A/swine/Minnesota/01597/2007|H1N1|Swine|USA'[&!color=#ccccff]
	'CY082405|A/swine/Minnesota/01600/2007|H1N1|Swine|USA'[&!color=#ccccff]
	'CY082406|A/swine/Minnesota/01611/2007|H1N1|Swine|USA'[&!color=#ccccff]
	'CY082407|A/swine/Minnesota/01612/2007|H1N1|Swine|USA'[&!color=#ccccff]
	'CY082408|A/swine/Minnesota/01613/2007|H1N1|Swine|USA'[&!color=#ccccff]
	'CY082409|A/swine/Minnesota/01614/2007|H1N1|Swine|USA'[&!color=#0099cc]
	'CY082410|A/swine/Nebraska/01616/2007|H1N2|Swine|USA'[&!color=#79604c]
	'CY082411|A/swine/Kansas/01618/2007|H1N1|Swine|USA'[&!color=#3300ff]
	'CY082412|A/swine/Minnesota/01620/2007|H1N1|Swine|USA'[&!color=#ccccff]
	'CY082413|A/swine/Illinois/01621/2007|H1N1|Swine|USA'[&!color=#3300ff]
	'CY082415|A/swine/Illinois/01626/2007|H1N1|Swine|USA'[&!color=#ccccff]
	'CY082416|A/swine/Minnesota/01632/2007|H1N1|Swine|USA'[&!color=#ccccff]
	'CY082417|A/swine/North_Carolina/01636/2007|H1N1|Swine|USA'[&!color=#3300ff]
	'CY082418|A/swine/Minnesota/01637/2007|H1N1|Swine|USA'[&!color=#ccccff]
	'CY082419|A/swine/Kansas/01640/2007|H1N1|Swine|USA'[&!color=#3300ff]
	'CY082422|A/swine/Oklahoma/01654/2007|H1N2|Swine|USA'[&!color=#3300ff]
	'CY082423|A/swine/Nebraska/01655/2007|H1N1|Swine|USA'[&!color=#3300ff]
	'CY082426|A/swine/Texas/01658/2007|H1N1|Swine|USA'[&!color=#ccccff]
	'CY082427|A/swine/Minnesota/01659/2007|H1N1|Swine|USA'[&!color=#ccccff]
	'CY082428|A/swine/Missouri/01660/2007|H1N1|Swine|USA'[&!color=#ccccff]
	'CY082429|A/swine/Minnesota/01666/2007|H1N1|Swine|USA'[&!color=#ccccff]
	'CY082430|A/swine/Illinois/01670/2007|H1N1|Swine|USA'[&!color=#3300ff]
	'CY082436|A/swine/Minnesota/01681/2007|H1N1|Swine|USA'[&!color=#ccccff]
	'CY082437|A/swine/Illinois/01682/2007|H1N1|Swine|USA'[&!color=#3300ff]
	'CY082440|A/swine/North_Carolina/01687/2007|H1N1|Swine|USA'[&!color=#ff99ff]
	'CY082441|A/swine/Oklahoma/01688/2007|H1N1|Swine|USA'[&!color=#ccccff]
	'CY082442|A/swine/Minnesota/01689/2007|H1N1|Swine|USA'[&!color=#ccccff]
	'CY082443|A/swine/Indiana/01695/2007|H1N1|Swine|USA'[&!color=#3300ff]
	'CY082444|A/swine/South_Dakota/01696/2007|H1N1|Swine|USA'[&!color=#ccccff]
	'CY082446|A/swine/Illinois/01698/2007|H1N1|Swine|USA'[&!color=#3300ff]
	'CY082447|A/swine/Illinois/01702/2007|H1N1|Swine|USA'[&!color=#3300ff]
	'CY082448|A/swine/Minnesota/01706/2007|H1N1|Swine|USA'[&!color=#ccccff]
	'CY082449|A/swine/Minnesota/01708/2007|H1N1|Swine|USA'[&!color=#ccccff]
	'CY082450|A/swine/North_Carolina/01721/2007|H1N1|Swine|USA'[&!color=#3300ff]
	'CY082451|A/swine/Kansas/01722/2007|H1N1|Swine|USA'[&!color=#ccccff]
	'CY082452|A/swine/Minnesota/01724/2007|H1N1|Swine|USA'[&!color=#ccccff]
	'CY082453|A/swine/Oklahoma/01725/2007|H1N1|Swine|USA'[&!color=#ccccff]
	'CY082454|A/swine/Minnesota/01726/2007|H1N1|Swine|USA'[&!color=#ccccff]
	'CY082455|A/swine/Minnesota/01727/2007|H1N1|Swine|USA'[&!color=#ccccff]
	'CY082457|A/swine/Illinois/01730/2007|H1N1|Swine|USA'[&!color=#ccccff]
	'CY082458|A/swine/North_Carolina/01733/2007|H1N1|Swine|USA'[&!color=#ccccff]
	'CY082459|A/swine/North_Carolina/01734/2007|H1N1|Swine|USA'[&!color=#3300ff]
	'CY082462|A/swine/Kansas/01740/2007|H1N1|Swine|USA'[&!color=#ccccff]
	'CY082463|A/swine/Oklahoma/01744/2007|H1N1|Swine|USA'[&!color=#ccccff]
	'CY082464|A/swine/Illinois/01746/2007|H1N1|Swine|USA'[&!color=#3300ff]
	'CY082465|A/swine/North_Carolina/01748/2007|H1N1|Swine|USA'[&!color=#3300ff]
	'CY082466|A/swine/Iowa/01749/2007|H1N1|Swine|USA'[&!color=#ccccff]
	'CY082470|A/swine/Illinois/01764/2007|H1N1|Swine|USA'[&!color=#ccccff]
	'CY082471|A/swine/Oklahoma/01767/2007|H1N1|Swine|USA'[&!color=#ccccff]
	'CY082473|A/swine/Kansas/01771/2007|H1N1|Swine|USA'[&!color=#3300ff]
	'CY082474|A/swine/North_Carolina/01773/2007|H1N1|Swine|USA'[&!color=#3300ff]
	'CY082475|A/swine/Nebraska/01775/2007|H1N2|Swine|USA'[&!color=#79604c]
	'CY082477|A/swine/Manitoba/01781/2007|H1N1|Swine|Canada'[&!color=#0099cc]
	'CY082478|A/swine/Illinois/01790/2007|H1N1|Swine|USA'[&!color=#ccccff]
	'CY082479|A/swine/Minnesota/01791/2007|H1N1|Swine|USA'[&!color=#ccccff]
	'CY082480|A/swine/Minnesota/01792/2007|H1N1|Swine|USA'[&!color=#ccccff]
	'CY082481|A/swine/North_Carolina/01793/2007|H1N1|Swine|USA'[&!color=#3300ff]
	'CY082482|A/swine/Minnesota/01795/2007|H1N1|Swine|USA'[&!color=#ccccff]
	'CY082483|A/swine/Kansas/01796/2007|H1N1|Swine|USA'[&!color=#3300ff]
	'CY082484|A/swine/Kansas/01797/2007|H1N1|Swine|USA'[&!color=#ccccff]
	'CY082485|A/swine/Kansas/01805/2007|H1N1|Swine|USA'[&!color=#3300ff]
	'CY082486|A/swine/North_Carolina/01808/2007|H1N1|Swine|USA'[&!color=#3300ff]
	'CY082487|A/swine/Illinois/01812/2007|H1N1|Swine|USA'[&!color=#3300ff]
	'CY082488|A/swine/Minnesota/01813/2007|H1N1|Swine|USA'[&!color=#ccccff]
	'CY082489|A/swine/Missouri/01819/2007|H1N1|Swine|USA'[&!color=#ccccff]
	'CY082491|A/swine/North_Carolina/01821/2007|H1N1|Swine|USA'[&!color=#3300ff]
	'CY082493|A/swine/Texas/01824/2007|H1N1|Swine|USA'[&!color=#ff33ff]
	'CY082494|A/swine/Oklahoma/01825/2007|H1N1|Swine|USA'[&!color=#ccccff]
	'CY082495|A/swine/Kansas/01826/2007|H1N1|Swine|USA'[&!color=#3300ff]
	'CY082496|A/swine/Illinois/01827/2007|H1N1|Swine|USA'[&!color=#3300ff]
	'CY082507|A/swine/Minnesota/01840/2007|H1N1|Swine|USA'[&!color=#ccccff]
	'CY082508|A/swine/Minnesota/01842/2007|H1N1|Swine|USA'[&!color=#3300ff]
	'CY082509|A/swine/Kansas/01843/2007|H1N1|Swine|USA'[&!color=#3300ff]
	'CY082513|A/swine/North_Carolina/01852/2007|H1N1|Swine|USA'[&!color=#3300ff]
	'CY082514|A/swine/North_Carolina/01853/2007|H1N1|Swine|USA'[&!color=#3300ff]
	'CY082515|A/swine/Minnesota/01854/2007|H1N2|Swine|USA'[&!color=#4e691a]
	'CY082516|A/swine/North_Carolina/01855/2007|H1N1|Swine|USA'[&!color=#3300ff]
	'CY082517|A/swine/North_Carolina/01856/2007|H1N1|Swine|USA'[&!color=#3300ff]
	'CY082518|A/swine/Minnesota/01857/2007|H1N1|Swine|USA'[&!color=#ccccff]
	'CY082519|A/swine/Minnesota/01858/2007|H1N1|Swine|USA'[&!color=#ccccff]
	'CY082520|A/swine/Minnesota/01859/2007|H1N1|Swine|USA'[&!color=#ccccff]
	'CY082521|A/swine/Manitoba/01861/2007|H1N1|Swine|Canada'[&!color=#0099cc]
	'CY082522|A/swine/Minnesota/01863/2007|H1N1|Swine|USA'[&!color=#ccccff]
	'CY082523|A/swine/Minnesota/01864/2007|H1N1|Swine|USA'[&!color=#ccccff]
	'CY082529|A/swine/Minnesota/01873/2007|H1N1|Swine|USA'[&!color=#0099cc]
	'CY082530|A/swine/Minnesota/01874/2007|H1N1|Swine|USA'[&!color=#3300ff]
	'CY082531|A/swine/Manitoba/01875/2007|H1N1|Swine|Canada'[&!color=#0099cc]
	'CY082532|A/swine/North_Carolina/01877/2007|H1N1|Swine|USA'[&!color=#3300ff]
	'CY082533|A/swine/Minnesota/01878/2007|H1N1|Swine|USA'[&!color=#ccccff]
	'CY082534|A/swine/Illinois/01879/2007|H1N1|Swine|USA'[&!color=#3300ff]
	'CY082535|A/swine/North_Carolina/01880/2007|H1N1|Swine|USA'[&!color=#3300ff]
	'CY082536|A/swine/Missouri/01881/2007|H1N1|Swine|USA'[&!color=#ccccff]
	'CY082537|A/swine/Minnesota/01882/2007|H1N1|Swine|USA'[&!color=#ccccff]
	'CY082538|A/swine/Kansas/01883/2007|H1N2|Swine|USA'[&!color=#4e691a]
	'CY082541|A/swine/Illinois/01887/2007|H1N1|Swine|USA'[&!color=#ccccff]
	'CY082542|A/swine/Manitoba/01888/2007|H1N1|Swine|Canada'[&!color=#0099cc]
	'CY082543|A/swine/Minnesota/01890/2007|H1N2|Swine|USA'[&!color=#79604c]
	'CY082544|A/swine/Manitoba/01891/2007|H1N1|Swine|Canada'[&!color=#0099cc]
	'CY082545|A/swine/Indiana/01893/2007|H1N1|Swine|USA'[&!color=#3300ff]
	'CY082546|A/swine/Nebraska/01894/2007|H1N2|Swine|USA'[&!color=#79604c]
	'CY082547|A/swine/Iowa/01895/2007|H1N1|Swine|USA'[&!color=#ccccff]
	'CY082553|A/swine/Minnesota/01908/2007|H1N2|Swine|USA'[&!color=#79604c]
	'CY082554|A/swine/Minnesota/01909/2007|H1N1|Swine|USA'[&!color=#3300ff]
	'CY082555|A/swine/North_Carolina/01910/2007|H1N1|Swine|USA'[&!color=#3300ff]
	'CY082556|A/swine/Ohio/01911/2007|H1N1|Swine|USA'[&!color=#3300ff]
	'CY082557|A/swine/Minnesota/01912/2007|H1N1|Swine|USA'[&!color=#ccccff]
	'CY082558|A/swine/Minnesota/01913/2007|H1N1|Swine|USA'[&!color=#ccccff]
	'CY082559|A/swine/Illinois/01917/2007|H1N1|Swine|USA'[&!color=#3300ff]
	'CY082560|A/swine/Illinois/01918/2007|H1N1|Swine|USA'[&!color=#3300ff]
	'CY082561|A/swine/Illinois/01919/2007|H1N1|Swine|USA'[&!color=#3300ff]
	'CY082562|A/swine/Nebraska/01920/2007|H1N2|Swine|USA'[&!color=#79604c]
	'CY082563|A/swine/Quebec/01924/2007|H1N1|Swine|Canada'[&!color=#0099cc]
	'CY082564|A/swine/North_Carolina/01925/2007|H1N1|Swine|USA'[&!color=#3300ff]
	'CY082565|A/swine/North_Carolina/01926/2007|H1N1|Swine|USA'[&!color=#3300ff]
	'CY082566|A/swine/North_Carolina/01932/2007|H1N1|Swine|USA'[&!color=#3300ff]
	'CY082567|A/swine/North_Carolina/01935/2007|H1N1|Swine|USA'[&!color=#3300ff]
	'CY082568|A/swine/North_Carolina/01936/2007|H1N1|Swine|USA'[&!color=#3300ff]
	'CY082569|A/swine/North_Carolina/01937/2007|H1N1|Swine|USA'[&!color=#3300ff]
	'CY082570|A/swine/Minnesota/01938/2007|H1N2|Swine|USA'[&!color=#4e691a]
	'CY082571|A/swine/North_Carolina/01939/2007|H1N1|Swine|USA'[&!color=#ccccff]
	'CY082572|A/swine/Kansas/01941/2007|H1N1|Swine|USA'[&!color=#3300ff]
	'CY082573|A/swine/Kansas/01942/2007|H1N1|Swine|USA'[&!color=#3300ff]
	'CY082574|A/swine/Minnesota/01943/2007|H1N1|Swine|USA'[&!color=#ccccff]
	'CY082575|A/swine/Oklahoma/01944/2007|H1N1|Swine|USA'[&!color=#ccccff]
	'CY082577|A/swine/North_Carolina/01946/2007|H1N1|Swine|USA'[&!color=#3300ff]
	'CY082578|A/swine/North_Carolina/01947/2007|H1N1|Swine|USA'[&!color=#3300ff]
	'CY082579|A/swine/Iowa/01948/2007|H1N2|Swine|USA'[&!color=#183d61]
	'CY082580|A/swine/North_Carolina/01949/2007|H1N1|Swine|USA'[&!color=#3300ff]
	'CY082581|A/swine/Minnesota/01952/2007|H1N2|Swine|USA'[&!color=#79604c]
	'CY082582|A/swine/North_Carolina/01954/2007|H1N1|Swine|USA'[&!color=#3300ff]
	'CY082583|A/swine/Illinois/01955/2007|H1N1|Swine|USA'[&!color=#3300ff]
	'CY082584|A/swine/Missouri/01956/2007|H1N2|Swine|USA'[&!color=#ccccff]
	'CY082588|A/swine/Iowa/01961/2008|H1N1|Swine|USA'[&!color=#ccccff]
	'CY082589|A/swine/Minnesota/01964/2007|H1N2|Swine|USA'[&!color=#79604c]
	'CY082590|A/swine/North_Carolina/01966/2007|H1N1|Swine|USA'[&!color=#3300ff]
	'CY082592|A/swine/Minnesota/01969/2007|H1N2|Swine|USA'[&!color=#3300ff]
	'CY082593|A/swine/North_Carolina/01970/2008|H1N1|Swine|USA'[&!color=#3300ff]
	'CY082594|A/swine/North_Carolina/01971/2008|H1N1|Swine|USA'[&!color=#3300ff]
	'CY082595|A/swine/North_Carolina/01972/2008|H1N1|Swine|USA'[&!color=#3300ff]
	'CY082596|A/swine/Ohio/01973/2008|H1N1|Swine|USA'[&!color=#3300ff]
	'CY082597|A/swine/Saskatchewan/01974/2008|H1N1|Swine|Canada'[&!color=#0099cc]
	'CY082599|A/swine/Ohio/01977/2008|H1N1|Swine|USA'[&!color=#3300ff]
	'CY082600|A/swine/Michigan/01978/2008|H1N1|Swine|USA'[&!color=#ff33ff]
	'CY082601|A/swine/Iowa/01982/2008|H1N1|Swine|USA'[&!color=#ccccff]
	'CY082602|A/swine/Minnesota/01983/2008|H1N1|Swine|USA'[&!color=#ccccff]
	'CY082603|A/swine/Oklahoma/01984/2008|H1N1|Swine|USA'[&!color=#ccccff]
	'CY082604|A/swine/Kansas/01986/2008|H1N2|Swine|USA'[&!color=#ccccff]
	'CY082606|A/swine/Iowa/01992/2008|H1N1|Swine|USA'[&!color=#ccccff]
	'CY082610|A/swine/Minnesota/01998/2008|H1N2|Swine|USA'[&!color=#ccccff]
	'CY082612|A/swine/Oklahoma/02000/2008|H1N1|Swine|USA'[&!color=#ccccff]
	'CY082613|A/swine/Ohio/02001/2008|H1N1|Swine|USA'[&!color=#3300ff]
	'CY082615|A/swine/North_Carolina/02005/2008|H1N1|Swine|USA'[&!color=#3300ff]
	'CY082616|A/swine/Illinois/02006/2008|H1N1|Swine|USA'[&!color=#ccccff]
	'CY082617|A/swine/North_Carolina/02008/2008|H1N1|Swine|USA'[&!color=#3300ff]
	'CY082618|A/swine/North_Carolina/02009/2008|H1N1|Swine|USA'[&!color=#3300ff]
	'CY082621|A/swine/Missouri/02012/2008|H1N1|Swine|USA'[&!color=#ff33ff]
	'CY082622|A/swine/Nebraska/02013/2008|H1N1|Swine|USA'[&!color=#ccccff]
	'CY082623|A/swine/Iowa/02014/2008|H1N1|Swine|USA'[&!color=#79604c]
	'CY082624|A/swine/Iowa/02019/2008|H1N2|Swine|USA'[&!color=#79604c]
	'CY082625|A/swine/Kansas/02020/2008|H1N1|Swine|USA'[&!color=#ccccff]
	'CY082626|A/swine/Minnesota/02021/2008|H1N1|Swine|USA'[&!color=#ccccff]
	'CY082627|A/swine/Minnesota/02022/2008|H1N1|Swine|USA'[&!color=#ccccff]
	'CY082628|A/swine/North_Carolina/02023/2008|H1N1|Swine|USA'[&!color=#3300ff]
	'CY082629|A/swine/Ohio/02024/2008|H1N1|Swine|USA'[&!color=#3300ff]
	'CY082630|A/swine/Missouri/02025/2008|H1N1|Swine|USA'[&!color=#ccccff]
	'CY082631|A/swine/Ohio/02026/2008|H1N1|Swine|USA'[&!color=#3300ff]
	'CY082632|A/swine/Iowa/02028/2008|H1N1|Swine|USA'[&!color=#3300ff]
	'CY082633|A/swine/Minnesota/02029/2008|H1N1|Swine|USA'[&!color=#ccccff]
	'CY082634|A/swine/Minnesota/02031/2008|H1N1|Swine|USA'[&!color=#ccccff]
	'CY082636|A/swine/Missouri/02036/2008|H1N1|Swine|USA'[&!color=#ccccff]
	'CY082638|A/swine/Ohio/02038/2008|H1N1|Swine|USA'[&!color=#3300ff]
	'CY082645|A/swine/North_Carolina/02045/2008|H1N1|Swine|USA'[&!color=#ccccff]
	'CY082646|A/swine/Illinois/02047/2008|H1N1|Swine|USA'[&!color=#3300ff]
	'CY082647|A/swine/South_Dakota/02048/2008|H1N2|Swine|USA'[&!color=#79604c]
	'CY082648|A/swine/Illinois/02049/2008|H1N1|Swine|USA'[&!color=#3300ff]
	'CY082649|A/swine/Illinois/02050/2008|H1N1|Swine|USA'[&!color=#3300ff]
	'CY082650|A/swine/Minnesota/02053/2008|H1N1|Swine|USA'[&!color=#0099cc]
	'CY082651|A/swine/Iowa/02054/2008|H1N1|Swine|USA'[&!color=#ccccff]
	'CY082653|A/swine/Oklahoma/02058/2008|H1N2|Swine|USA'[&!color=#57412f]
	'CY082654|A/swine/Minnesota/02059/2008|H1N1|Swine|USA'[&!color=#ccccff]
	'CY082655|A/swine/Missouri/02060/2008|H1N1|Swine|USA'[&!color=#3300ff]
	'CY082658|A/swine/Oklahoma/02063/2008|H1N1|Swine|USA'[&!color=#ccccff]
	'CY082659|A/swine/Illinois/02064/2008|H1N1|Swine|USA'[&!color=#3300ff]
	'CY082660|A/swine/Illinois/02065/2008|H1N1|Swine|USA'[&!color=#3300ff]
	'CY082662|A/swine/Iowa/02067/2008|H1N1|Swine|USA'[&!color=#ccccff]
	'CY082664|A/swine/Kansas/02069/2008|H1N1|Swine|USA'[&!color=#ccccff]
	'CY082665|A/swine/Kansas/02071/2008|H1N1|Swine|USA'[&!color=#ccccff]
	'CY082666|A/swine/Minnesota/02072/2008|H1N1|Swine|USA'[&!color=#ccccff]
	'CY082667|A/swine/Minnesota/02073/2008|H1N1|Swine|USA'[&!color=#ccccff]
	'CY082668|A/swine/North_Carolina/02075/2008|H1N1|Swine|USA'[&!color=#3300ff]
	'CY082669|A/swine/North_Carolina/02080/2008|H1N1|Swine|USA'[&!color=#3300ff]
	'CY082672|A/swine/North_Carolina/02084/2008|H1N1|Swine|USA'[&!color=#ccccff]
	'CY082673|A/swine/Kentucky/02086/2008|H1N1|Swine|USA'[&!color=#ccccff]
	'CY082674|A/swine/Illinois/02087/2008|H1N1|Swine|USA'[&!color=#3300ff]
	'CY082675|A/swine/North_Carolina/02088/2008|H1N1|Swine|USA'[&!color=#3300ff]
	'CY082676|A/swine/Ohio/02090/2008|H1N1|Swine|USA'[&!color=#3300ff]
	'CY082677|A/swine/Minnesota/02092/2008|H1N1|Swine|USA'[&!color=#ccccff]
	'CY082678|A/swine/Minnesota/02093/2008|H1N1|Swine|USA'[&!color=#0099cc]
	'CY082680|A/swine/North_Carolina/02095/2008|H1N1|Swine|USA'[&!color=#3300ff]
	'CY082681|A/swine/Iowa/02096/2008|H1N1|Swine|USA'[&!color=#3300ff]
	'CY082682|A/swine/Iowa/02097/2008|H1N1|Swine|USA'[&!color=#ccccff]
	'CY082683|A/swine/Minnesota/02098/2008|H1N1|Swine|USA'[&!color=#ccccff]
	'CY082685|A/swine/Minnesota/02100/2008|H1N2|Swine|USA'[&!color=#79604c]
	'CY082686|A/swine/Minnesota/02101/2008|H1N1|Swine|USA'[&!color=#ccccff]
	'CY082687|A/swine/Minnesota/02102/2008|H1N1|Swine|USA'[&!color=#0099cc]
	'CY082688|A/swine/Minnesota/02105/2008|H1N1|Swine|USA'[&!color=#ccccff]
	'CY082689|A/swine/Indiana/02106/2008|H1N1|Swine|USA'[&!color=#3300ff]
	'CY082691|A/swine/Minnesota/02108/2008|H1N1|Swine|USA'[&!color=#ccccff]
	'CY082692|A/swine/Illinois/02109/2008|H1N1|Swine|USA'[&!color=#3300ff]
	'CY082693|A/swine/Missouri/02111/2008|H1N1|Swine|USA'[&!color=#3300ff]
	'CY082694|A/swine/Minnesota/02113/2008|H1N1|Swine|USA'[&!color=#ccccff]
	'CY082695|A/swine/Minnesota/02114/2008|H1N1|Swine|USA'[&!color=#0099cc]
	'CY082696|A/swine/Kentucky/02116/2008|H1N1|Swine|USA'[&!color=#ccccff]
	'CY082697|A/swine/North_Carolina/02117/2008|H1N1|Swine|USA'[&!color=#3300ff]
	'CY082698|A/swine/Kansas/02118/2008|H1N1|Swine|USA'[&!color=#3300ff]
	'CY082699|A/swine/Ohio/02119/2008|H1N1|Swine|USA'[&!color=#3300ff]
	'CY082701|A/swine/Minnesota/02121/2008|H1N2|Swine|USA'[&!color=#79604c]
	'CY082702|A/swine/Kansas/02122/2008|H1N1|Swine|USA'[&!color=#3300ff]
	'CY082703|A/swine/North_Carolina/02123/2008|H1N1|Swine|USA'[&!color=#3300ff]
	'CY082704|A/swine/Kentucky/02126/2008|H1N1|Swine|USA'[&!color=#ccccff]
	'CY082705|A/swine/Minnesota/02127/2008|H1N2|Swine|USA'[&!color=#79604c]
	'CY082707|A/swine/Minnesota/02129/2008|H1N2|Swine|USA'[&!color=#79604c]
	'CY082708|A/swine/Minnesota/02130/2008|H1N1|Swine|USA'[&!color=#ccccff]
	'CY082709|A/swine/Wisconsin/02131/2008|H1N1|Swine|USA'[&!color=#3300ff]
	'CY082711|A/swine/Minnesota/02134/2008|H1N1|Swine|USA'[&!color=#ccccff]
	'CY082712|A/swine/Illinois/02136/2008|H1N1|Swine|USA'[&!color=#ccccff]
	'CY082716|A/swine/Illinois/02144/2008|H1N1|Swine|USA'[&!color=#3300ff]
	'CY082717|A/swine/Minnesota/02146/2008|H1N1|Swine|USA'[&!color=#ccccff]
	'CY082718|A/swine/Minnesota/02148/2008|H1N1|Swine|USA'[&!color=#ccccff]
	'CY082719|A/swine/Iowa/02152/2008|H1N2|Swine|USA'[&!color=#4e691a]
	'CY082720|A/swine/Minnesota/02154/2008|H1N2|Swine|USA'[&!color=#79604c]
	'CY082723|A/swine/Manitoba/02158/2008|H1N1|Swine|Canada'[&!color=#0099cc]
	'CY082724|A/swine/North_Carolina/02161/2008|H1N1|Swine|USA'[&!color=#3300ff]
	'CY082727|A/swine/Illinois/02166/2008|H1N1|Swine|USA'[&!color=#3300ff]
	'CY082728|A/swine/Illinois/02167/2008|H1N1|Swine|USA'[&!color=#3300ff]
	'CY082731|A/swine/Minnesota/02172/2008|H1N1|Swine|USA'[&!color=#ccccff]
	'CY082734|A/swine/Minnesota/02179/2008|H1N1|Swine|USA'[&!color=#ccccff]
	'CY082735|A/swine/Minnesota/02180/2008|H1N1|Swine|USA'[&!color=#ccccff]
	'CY082736|A/swine/Manitoba/02185/2008|H1N1|Swine|Canada'[&!color=#0099cc]
	'CY082740|A/swine/Minnesota/02189/2008|H1N1|Swine|USA'[&!color=#ccccff]
	'CY082743|A/swine/Minnesota/02194/2008|H1N1|Swine|USA'[&!color=#3300ff]
	'CY082744|A/swine/Ohio/02195/2008|H1N1|Swine|USA'[&!color=#3300ff]
	'CY082745|A/swine/Minnesota/02197/2008|H1N1|Swine|USA'[&!color=#ccccff]
	'CY082748|A/swine/Minnesota/02202/2008|H1N1|Swine|USA'[&!color=#3300ff]
	'CY082749|A/swine/North_Carolina/02203/2008|H1N1|Swine|USA'[&!color=#3300ff]
	'CY082750|A/swine/Minnesota/02209/2008|H1N1|Swine|USA'[&!color=#ccccff]
	'CY082753|A/swine/South_Dakota/02216/2008|H1N1|Swine|USA'[&!color=#3300ff]
	'CY082757|A/swine/Nebraska/02221/2008|H1N1|Swine|USA'[&!color=#3300ff]
	'CY082761|A/swine/Minnesota/02227/2008|H1N2|Swine|USA'[&!color=#183d61]
	'CY082763|A/swine/Iowa/02229/2008|H1N1|Swine|USA'[&!color=#ccccff]
	'CY082764|A/swine/Missouri/02230/2008|H1N2|Swine|USA'[&!color=#183d61]
	'CY082765|A/swine/Minnesota/02232/2008|H1N1|Swine|USA'[&!color=#ccccff]
	'CY082768|A/swine/Minnesota/02236/2008|H1N1|Swine|USA'[&!color=#4e691a]
	'CY082769|A/swine/Minnesota/02237/2008|H1N1|Swine|USA'[&!color=#3300ff]
	'CY082770|A/swine/Minnesota/02239/2008|H1N2|Swine|USA'[&!color=#79604c]
	'CY082771|A/swine/Minnesota/02243/2008|H1N2|Swine|USA'[&!color=#79604c]
	'CY082773|A/swine/Minnesota/02250/2008|H1N2|Swine|USA'[&!color=#183d61]
	'CY082774|A/swine/Minnesota/02252/2008|H1N1|Swine|USA'[&!color=#ccccff]
	'CY082775|A/swine/Minnesota/02253/2008|H1N1|Swine|USA'[&!color=#ccccff]
	'CY082777|A/swine/Texas/02259/2008|H1N1|Swine|USA'[&!color=#ccccff]
	'CY082779|A/swine/Missouri/02263/2008|H1N1|Swine|USA'[&!color=#ccccff]
	'CY082780|A/swine/Iowa/02264/2008|H1N1|Swine|USA'[&!color=#3300ff]
	'CY082781|A/swine/Minnesota/02266/2008|H1N1|Swine|USA'[&!color=#ccccff]
	'CY082785|A/swine/Nebraska/02270/2008|H1N1|Swine|USA'[&!color=#ccccff]
	'CY082787|A/swine/Minnesota/02272/2008|H1N1|Swine|USA'[&!color=#ccccff]
	'CY082788|A/swine/Missouri/02273/2008|H1N1|Swine|USA'[&!color=#0099cc]
	'CY082792|A/swine/Missouri/02280/2008|H1N1|Swine|USA'[&!color=#0099cc]
	'CY082793|A/swine/Nebraska/02281/2008|H1N1|Swine|USA'[&!color=#ccccff]
	'CY082794|A/swine/Kentucky/02284/2008|H1N1|Swine|USA'[&!color=#ccccff]
	'CY082795|A/swine/Minnesota/02285/2008|H1N2|Swine|USA'[&!color=#4e691a]
	'CY082797|A/swine/Minnesota/02290/2008|H1N1|Swine|USA'[&!color=#ccccff]
	'CY082800|A/swine/Minnesota/02293/2008|H1N2|Swine|USA'[&!color=#4e691a]
	'CY082802|A/swine/Minnesota/02295/2008|H1N1|Swine|USA'[&!color=#ccccff]
	'CY082803|A/swine/Illinois/02296/2008|H1N1|Swine|USA'[&!color=#3300ff]
	'CY082804|A/swine/Missouri/02297/2008|H1N1|Swine|USA'[&!color=#ccccff]
	'CY082806|A/swine/Missouri/02299/2008|H1N1|Swine|USA'[&!color=#ccccff]
	'CY082809|A/swine/Ohio/02305/2008|H1N1|Swine|USA'[&!color=#3300ff]
	'CY082810|A/swine/North_Carolina/02308/2008|H1N1|Swine|USA'[&!color=#3300ff]
	'CY082811|A/swine/Minnesota/02309/2008|H1N2|Swine|USA'[&!color=#183d61]
	'CY082813|A/swine/Missouri/02312/2008|H1N1|Swine|USA'[&!color=#0099cc]
	'CY082814|A/swine/Iowa/02315/2008|H1N1|Swine|USA'[&!color=#ccccff]
	'CY082815|A/swine/Minnesota/02316/2008|H1N1|Swine|USA'[&!color=#ccccff]
	'CY082816|A/swine/Illinois/02317/2008|H1N1|Swine|USA'[&!color=#3300ff]
	'CY082819|A/swine/Illinois/02320/2008|H1N1|Swine|USA'[&!color=#3300ff]
	'CY082825|A/swine/Illinois/02331/2008|H1N1|Swine|USA'[&!color=#0099cc]
	'CY082826|A/swine/Minnesota/02332/2008|H1N1|Swine|USA'[&!color=#ccccff]
	'CY082827|A/swine/South_Dakota/02333/2008|H1N1|Swine|USA'[&!color=#3300ff]
	'CY082830|A/swine/Minnesota/02340/2008|H1N1|Swine|USA'[&!color=#ccccff]
	'CY082831|A/swine/Nebraska/02341/2008|H1N2|Swine|USA'[&!color=#79604c]
	'CY082833|A/swine/Minnesota/02345/2008|H1N1|Swine|USA'[&!color=#ccccff]
	'CY082834|A/swine/Illinois/02346/2008|H1N1|Swine|USA'[&!color=#3300ff]
	'CY082835|A/swine/Illinois/02347/2008|H1N1|Swine|USA'[&!color=#3300ff]
	'CY082836|A/swine/Minnesota/02348/2008|H1N1|Swine|USA'[&!color=#3300ff]
	'CY082843|A/swine/North_Carolina/02356/2008|H1N2|Swine|USA'[&!color=#4e691a]
	'CY082844|A/swine/Missouri/02357/2008|H1N1|Swine|USA'[&!color=#3300ff]
	'CY082846|A/swine/Texas/02361/2008|H1N1|Swine|USA'[&!color=#ccccff]
	'CY082847|A/swine/Minnesota/02364/2008|H1N2|Swine|USA'[&!color=#ccccff]
	'CY082852|A/swine/Wisconsin/02370/2008|H1N1|Swine|USA'[&!color=#3300ff]
	'CY082854|A/swine/Illinois/02374/2008|H1N1|Swine|USA'[&!color=#3300ff]
	'CY082855|A/swine/Wisconsin/02376/2008|H1N1|Swine|USA'[&!color=#ccccff]
	'CY082856|A/swine/Wisconsin/02377/2008|H1N1|Swine|USA'[&!color=#ccccff]
	'CY082857|A/swine/Missouri/02379/2008|H1N1|Swine|USA'[&!color=#3300ff]
	'CY082858|A/swine/Illinois/02380/2008|H1N1|Swine|USA'[&!color=#ccccff]
	'CY082859|A/swine/Missouri/02381/2008|H1N1|Swine|USA'[&!color=#3300ff]
	'CY082861|A/swine/Ohio/02383/2008|H1N2|Swine|USA'[&!color=#4e691a]
	'CY082863|A/swine/Illinois/02385/2008|H1N1|Swine|USA'[&!color=#3300ff]
	'CY082864|A/swine/Oklahoma/02386/2008|H1N1|Swine|USA'[&!color=#ccccff]
	'CY082865|A/swine/Minnesota/02387/2008|H1N1|Swine|USA'[&!color=#3300ff]
	'CY082867|A/swine/Minnesota/02399/2008|H1N1|Swine|USA'[&!color=#ccccff]
	'CY082868|A/swine/Minnesota/02400/2008|H1N1|Swine|USA'[&!color=#ccccff]
	'CY082871|A/swine/North_Carolina/02403/2008|H1N1|Swine|USA'[&!color=#3300ff]
	'CY082873|A/swine/Minnesota/02406/2008|H1N1|Swine|USA'[&!color=#3300ff]
	'CY082874|A/swine/Minnesota/02407/2008|H1N1|Swine|USA'[&!color=#3300ff]
	'CY082875|A/swine/North_Carolina/02408/2008|H1N1|Swine|USA'[&!color=#3300ff]
	'CY082876|A/swine/North_Carolina/02409/2008|H1N1|Swine|USA'[&!color=#3300ff]
	'CY082877|A/swine/Minnesota/02412/2008|H1N1|Swine|USA'[&!color=#3300ff]
	'CY082878|A/swine/Michigan/02413/2008|H1N2|Swine|USA'[&!color=#57412f]
	'CY082880|A/swine/Wisconsin/02415/2008|H1N1|Swine|USA'[&!color=#3300ff]
	'CY082883|A/swine/Minnesota/02418/2008|H1N1|Swine|USA'[&!color=#ccccff]
	'CY082884|A/swine/Missouri/02419/2008|H1N1|Swine|USA'[&!color=#3300ff]
	'CY082885|A/swine/Minnesota/02420/2008|H1N1|Swine|USA'[&!color=#ccccff]
	'CY082887|A/swine/Iowa/02423/2008|H1N1|Swine|USA'[&!color=#ccccff]
	'CY082888|A/swine/Wisconsin/02424/2008|H1N1|Swine|USA'[&!color=#ccccff]
	'CY082889|A/swine/Minnesota/02425/2008|H1N1|Swine|USA'[&!color=#ccccff]
	'CY082890|A/swine/Minnesota/02426/2008|H1N2|Swine|USA'[&!color=#ccccff]
	'CY082891|A/swine/Iowa/02428/2008|H1N1|Swine|USA'[&!color=#3300ff]
	'CY082893|A/swine/Illinois/02431/2008|H1N1|Swine|USA'[&!color=#0099cc]
	'CY082894|A/swine/Illinois/02432/2008|H1N1|Swine|USA'[&!color=#3300ff]
	'CY082895|A/swine/Minnesota/02433/2008|H1N1|Swine|USA'[&!color=#3300ff]
	'CY082896|A/swine/Minnesota/02434/2008|H1N1|Swine|USA'[&!color=#3300ff]
	'CY082897|A/swine/Illinois/02435/2008|H1N2|Swine|USA'[&!color=#ccccff]
	'CY082898|A/swine/Minnesota/02438/2008|H1N2|Swine|USA'[&!color=#ccccff]
	'CY082901|A/swine/North_Carolina/02444/2008|H1N1|Swine|USA'[&!color=#3300ff]
	'CY082902|A/swine/Illinois/02445/2008|H1N1|Swine|USA'[&!color=#3300ff]
	'CY082905|A/swine/Minnesota/02448/2008|H1N2|Swine|USA'[&!color=#4e691a]
	'CY082906|A/swine/Missouri/02449/2008|H1N2|Swine|USA'[&!color=#183d61]
	'CY082907|A/swine/Illinois/02450/2008|H1N1|Swine|USA'[&!color=#0099cc]
	'CY082908|A/swine/Illinois/02451/2008|H1N1|Swine|USA'[&!color=#3300ff]
	'CY082909|A/swine/North_Carolina/02452/2008|H1N1|Swine|USA'[&!color=#3300ff]
	'CY082910|A/swine/Minnesota/02453/2008|H1N1|Swine|USA'[&!color=#3300ff]
	'CY082911|A/swine/Illinois/02454/2008|H1N1|Swine|USA'[&!color=#ccccff]
	'CY082912|A/swine/Illinois/02455/2008|H1N1|Swine|USA'[&!color=#3300ff]
	'CY082913|A/swine/Nebraska/02456/2008|H1N1|Swine|USA'[&!color=#ccccff]
	'CY082915|A/swine/Missouri/02458/2008|H1N1|Swine|USA'[&!color=#0099cc]
	'CY082916|A/swine/Iowa/02460/2008|H1N2|Swine|USA'[&!color=#79604c]
	'CY082918|A/swine/Ohio/02462/2008|H1N1|Swine|USA'[&!color=#3300ff]
	'CY082921|A/swine/Wisconsin/02467/2008|H1N2|Swine|USA'[&!color=#3300ff]
	'CY082922|A/swine/Minnesota/02469/2008|H1N1|Swine|USA'[&!color=#0099cc]
	'CY082927|A/swine/Minnesota/02474/2008|H1N1|Swine|USA'[&!color=#ccccff]
	'CY082928|A/swine/Minnesota/02475/2008|H1N1|Swine|USA'[&!color=#ccccff]
	'CY082930|A/swine/North_Carolina/02478/2008|H1N1|Swine|USA'[&!color=#3300ff]
	'CY082931|A/swine/Iowa/02481/2008|H1N1|Swine|USA'[&!color=#3300ff]
	'CY082932|A/swine/Minnesota/02483/2008|H1N1|Swine|USA'[&!color=#ccccff]
	'CY082933|A/swine/Iowa/02484/2008|H1N2|Swine|USA'[&!color=#79604c]
	'CY082934|A/swine/Iowa/02485/2008|H1N2|Swine|USA'[&!color=#79604c]
	'CY082937|A/swine/North_Carolina/02488/2008|H1N1|Swine|USA'[&!color=#3300ff]
	'CY082938|A/swine/North_Carolina/02490/2008|H1N1|Swine|USA'[&!color=#3300ff]
	'CY082939|A/swine/Minnesota/02492/2008|H1N2|Swine|USA'[&!color=#79604c]
	'CY082940|A/swine/Missouri/02495/2008|H1N1|Swine|USA'[&!color=#ccccff]
	'CY082941|A/swine/Missouri/02496/2008|H1N1|Swine|USA'[&!color=#ccccff]
	'CY082942|A/swine/Minnesota/02500/2008|H1N1|Swine|USA'[&!color=#ccccff]
	'CY082943|A/swine/Minnesota/02501/2008|H1N1|Swine|USA'[&!color=#ccccff]
	'CY082944|A/swine/Minnesota/02502/2008|H1N1|Swine|USA'[&!color=#3300ff]
	'CY082945|A/swine/Missouri/02507/2008|H1N1|Swine|USA'[&!color=#0099cc]
	'CY082946|A/swine/Minnesota/02509/2008|H1N1|Swine|USA'[&!color=#3300ff]
	'CY082947|A/swine/North_Carolina/02511/2008|H1N1|Swine|USA'[&!color=#3300ff]
	'CY082948|A/swine/Texas/02512/2008|H1N1|Swine|USA'[&!color=#ff33ff]
	'CY082953|A/swine/Minnesota/02524/2008|H1N1|Swine|USA'[&!color=#ccccff]
	'CY082955|A/swine/North_Carolina/16980_1/2008|H1N1|Swine|USA'[&!color=#3300ff]
	'CY082956|A/swine/North_Carolina/16980_11/2008|H1N1|Swine|USA'[&!color=#3300ff]
	'CY082957|A/swine/Illinois/16980_2a/2008|H1N1|Swine|USA'[&!color=#ccccff]
	'CY082959|A/swine/Ohio/16980_5/2008|H1N1|Swine|USA'[&!color=#3300ff]
	'CY082960|A/swine/Minnesota/16980_6/2008|H1N1|Swine|USA'[&!color=#0099cc]
	'CY082961|A/swine/Minnesota/16980_7/2008|H1N1|Swine|USA'[&!color=#ccccff]
	'CY082962|A/swine/North_Carolina/16980_8/2008|H1N1|Swine|USA'[&!color=#3300ff]
	'CY082963|A/swine/Nebraska/02436/2008|H1N1|Swine|USA'[&!color=#ccccff]
	'CY083008|A/swine/Hubei/101/2009|H1N1|Swine|China'[&!color=#0ff591]
	'CY084473|A/swine/Hong_Kong/51/1977|H1N1|Swine|Hong_Kong'[&!color=#800080]
	'CY084481|A/swine/Hong_Kong/61/1977|H1N1|Swine|Hong_Kong'[&!color=#800080]
	'CY084489|A/swine/Hong_Kong/25/1977|H1N1|Swine|Hong_Kong'[&!color=#800080]
	'CY084497|A/swine/Hong_Kong/26/1977|H1N1|Swine|Hong_Kong'[&!color=#800080]
	'CY084505|A/swine/Hong_Kong/27/1977|H1N1|Swine|Hong_Kong'[&!color=#800080]
	'CY084513|A/swine/Hong_Kong/28/1977|H1N1|Swine|Hong_Kong'[&!color=#800080]
	'CY084521|A/swine/Hong_Kong/29/1977|H1N1|Swine|Hong_Kong'[&!color=#800080]
	'CY084529|A/swine/Hong_Kong/30/1977|H1N1|Swine|Hong_Kong'[&!color=#800080]
	'CY084537|A/swine/Hong_Kong/31/1977|H1N1|Swine|Hong_Kong'[&!color=#800080]
	'CY084545|A/swine/Hong_Kong/32/1977|H1N1|Swine|Hong_Kong'[&!color=#800080]
	'CY084569|A/swine/Hong_Kong/36/1977|H1N1|Swine|Hong_Kong'[&!color=#800080]
	'CY084577|A/swine/Hong_Kong/37/1977|H1N1|Swine|Hong_Kong'[&!color=#800080]
	'CY084585|A/swine/Hong_Kong/38/1977|H1N1|Swine|Hong_Kong'[&!color=#800080]
	'CY084593|A/swine/Hong_Kong/39/1977|H1N1|Swine|Hong_Kong'[&!color=#800080]
	'CY084601|A/swine/Hong_Kong/40/1977|H1N1|Swine|Hong_Kong'[&!color=#800080]
	'CY084609|A/swine/Hong_Kong/41/1977|H1N1|Swine|Hong_Kong'[&!color=#800080]
	'CY084617|A/swine/Hong_Kong/42/1977|H1N1|Swine|Hong_Kong'[&!color=#800080]
	'CY084625|A/swine/Hong_Kong/43/1977|H1N1|Swine|Hong_Kong'[&!color=#800080]
	'CY084633|A/swine/Hong_Kong/44/1977|H1N1|Swine|Hong_Kong'[&!color=#800080]
	'CY084641|A/swine/Hong_Kong/45/1977|H1N1|Swine|Hong_Kong'[&!color=#800080]
	'CY084649|A/swine/Hong_Kong/46/1977|H1N1|Swine|Hong_Kong'[&!color=#800080]
	'CY084657|A/swine/Hong_Kong/47/1977|H1N1|Swine|Hong_Kong'[&!color=#800080]
	'CY084665|A/swine/Hong_Kong/48/1977|H1N1|Swine|Hong_Kong'[&!color=#800080]
	'CY084673|A/swine/Hong_Kong/49/1977|H1N1|Swine|Hong_Kong'[&!color=#800080]
	'CY084681|A/swine/Hong_Kong/50/1977|H1N1|Swine|Hong_Kong'[&!color=#800080]
	'CY084697|A/swine/Hong_Kong/53/1977|H1N1|Swine|Hong_Kong'[&!color=#800080]
	'CY084705|A/swine/Hong_Kong/54/1977|H1N1|Swine|Hong_Kong'[&!color=#800080]
	'CY084713|A/swine/Hong_Kong/55/1977|H1N1|Swine|Hong_Kong'[&!color=#800080]
	'CY084721|A/swine/Hong_Kong/57/1977|H1N1|Swine|Hong_Kong'[&!color=#800080]
	'CY084729|A/swine/Hong_Kong/58/1977|H1N1|Swine|Hong_Kong'[&!color=#800080]
	'CY084737|A/swine/Hong_Kong/59/1977|H1N1|Swine|Hong_Kong'[&!color=#800080]
	'CY084745|A/swine/Hong_Kong/62/1977|H1N1|Swine|Hong_Kong'[&!color=#800080]
	'CY084753|A/swine/Hong_Kong/63/1977|H1N1|Swine|Hong_Kong'[&!color=#800080]
	'CY084769|A/swine/Hong_Kong/65/1977|H1N1|Swine|Hong_Kong'[&!color=#800080]
	'CY084777|A/swine/Hong_Kong/73/1977|H1N1|Swine|Hong_Kong'[&!color=#800080]
	'CY084785|A/swine/Hong_Kong/66/1977|H1N1|Swine|Hong_Kong'[&!color=#800080]
	'CY084793|A/swine/Hong_Kong/67/1977|H1N1|Swine|Hong_Kong'[&!color=#800080]
	'CY084801|A/swine/Hong_Kong/68/1977|H1N1|Swine|Hong_Kong'[&!color=#800080]
	'CY084817|A/swine/Hong_Kong/76/1977|H1N1|Swine|Hong_Kong'[&!color=#800080]
	'CY084825|A/swine/Hong_Kong/78/1978|H1N1|Swine|Hong_Kong'[&!color=#800080]
	'CY084833|A/swine/Hong_Kong/79/1978|H1N1|Swine|Hong_Kong'[&!color=#800080]
	'CY084841|A/swine/Hong_Kong/80/1978|H1N1|Swine|Hong_Kong'[&!color=#800080]
	'CY084849|A/swine/Hong_Kong/83/1978|H1N1|Swine|Hong_Kong'[&!color=#800080]
	'CY084857|A/swine/Hong_Kong/84/1978|H1N1|Swine|Hong_Kong'[&!color=#800080]
	'CY084865|A/swine/Hong_Kong/86/1979|H1N1|Swine|Hong_Kong'[&!color=#800080]
	'CY084873|A/swine/Hong_Kong/100/1979|H1N1|Swine|Hong_Kong'[&!color=#800080]
	'CY084881|A/swine/Hong_Kong/101/1979|H1N1|Swine|Hong_Kong'[&!color=#800080]
	'CY084889|A/swine/Hong_Kong/89/1979|H1N1|Swine|Hong_Kong'[&!color=#800080]
	'CY084897|A/swine/Hong_Kong/90/1979|H1N1|Swine|Hong_Kong'[&!color=#800080]
	'CY084905|A/swine/Hong_Kong/91/1979|H1N1|Swine|Hong_Kong'[&!color=#800080]
	'CY084913|A/swine/Hong_Kong/92/1979|H1N1|Swine|Hong_Kong'[&!color=#800080]
	'CY084921|A/swine/Hong_Kong/94/1979|H1N1|Swine|Hong_Kong'[&!color=#800080]
	'CY084929|A/swine/Hong_Kong/95/1979|H1N1|Swine|Hong_Kong'[&!color=#800080]
	'CY084937|A/swine/Hong_Kong/96/1979|H1N1|Swine|Hong_Kong'[&!color=#800080]
	'CY084945|A/swine/Hong_Kong/97/1979|H1N1|Swine|Hong_Kong'[&!color=#800080]
	'CY084953|A/swine/Hong_Kong/99/1979|H1N1|Swine|Hong_Kong'[&!color=#800080]
	'CY084961|A/swine/Hong_Kong/128/1993|H1N1|Swine|Hong_Kong'[&!color=#3333ff]
	'CY084969|A/swine/Hong_Kong/158/1993|H1N1|Swine|Hong_Kong'[&!color=#3333ff]
	'CY084977|A/swine/Hong_Kong/249/1993|H1N1|Swine|Hong_Kong'[&!color=#3333ff]
	'CY084985|A/swine/Hong_Kong/299/1993|H1N1|Swine|Hong_Kong'[&!color=#3333ff]
	'CY084993|A/swine/Hong_Kong/347/1993|H1N1|Swine|Hong_Kong'[&!color=#3333ff]
	'CY085001|A/swine/Hong_Kong/574/1993|H1N1|Swine|Hong_Kong'[&!color=#3333ff]
	'CY085009|A/swine/Hong_Kong/644/1993|H1N1|Swine|Hong_Kong'[&!color=#00ff00]
	'CY085017|A/swine/Hong_Kong/172/1993|H1N1|Swine|Hong_Kong'[&!color=#3333ff]
	'CY085025|A/swine/Hong_Kong/681/1993|H1N1|Swine|Hong_Kong'[&!color=#00ff00]
	'CY085033|A/swine/Hong_Kong/813/1993|H1N1|Swine|Hong_Kong'[&!color=#3333ff]
	'CY085041|A/swine/Hong_Kong/829/1993|H1N1|Swine|Hong_Kong'[&!color=#3333ff]
	'CY085049|A/swine/Hong_Kong/1219/1993|H1N1|Swine|Hong_Kong'[&!color=#3333ff]
	'CY085057|A/swine/Hong_Kong/1223/1993|H1N1|Swine|Hong_Kong'[&!color=#3333ff]
	'CY085065|A/swine/Hong_Kong/835/1993|H1N1|Swine|Hong_Kong'[&!color=#3333ff]
	'CY085073|A/swine/Hong_Kong/1286/1993|H1N1|Swine|Hong_Kong'[&!color=#3333ff]
	'CY085081|A/swine/Hong_Kong/1290/1993|H1N1|Swine|Hong_Kong'[&!color=#3333ff]
	'CY085089|A/swine/Hong_Kong/1374/1993|H1N1|Swine|Hong_Kong'[&!color=#3333ff]
	'CY085097|A/swine/Hong_Kong/1767/1994|H1N1|Swine|Hong_Kong'[&!color=#3333ff]
	'CY085105|A/swine/Hong_Kong/1795/1994|H1N1|Swine|Hong_Kong'[&!color=#3333ff]
	'CY085113|A/swine/Hong_Kong/1845/1994|H1N1|Swine|Hong_Kong'[&!color=#3333ff]
	'CY085121|A/swine/Hong_Kong/1937/1994|H1N1|Swine|Hong_Kong'[&!color=#800080]
	'CY085302|A/swine/Hong_Kong/6250/2000|H1N1|Swine|Hong_Kong'[&!color=#3333ff]
	'CY085310|A/swine/Hong_Kong/6301/2000|H1N1|Swine|Hong_Kong'[&!color=#3333ff]
	'CY085318|A/swine/Hong_Kong/7191/2000|H1N1|Swine|Hong_Kong'[&!color=#800080]
	'CY085326|A/swine/Hong_Kong/7287/2000|H1N1|Swine|Hong_Kong'[&!color=#3333ff]
	'CY085334|A/swine/Hong_Kong/NS9/2000|H1N1|Swine|Hong_Kong'[&!color=#3333ff]
	'CY085342|A/swine/Hong_Kong/7635/2000|H1N1|Swine|Hong_Kong'[&!color=#3333ff]
	'CY085350|A/swine/Hong_Kong/NS143/2000|H1N1|Swine|Hong_Kong'[&!color=#3333ff]
	'CY085358|A/swine/Hong_Kong/NS241/2000|H1N1|Swine|Hong_Kong'[&!color=#3333ff]
	'CY085366|A/swine/Hong_Kong/7945/2000|H1N1|Swine|Hong_Kong'[&!color=#3333ff]
	'CY085374|A/swine/Hong_Kong/8278/2001|H1N1|Swine|Hong_Kong'[&!color=#800080]
	'CY085382|A/swine/Hong_Kong/8376/2001|H1N1|Swine|Hong_Kong'[&!color=#3333ff]
	'CY085390|A/swine/Hong_Kong/8631/2001|H1N1|Swine|Hong_Kong'[&!color=#3333ff]
	'CY085398|A/swine/Hong_Kong/8690/2001|H1N1|Swine|Hong_Kong'[&!color=#3333ff]
	'CY085406|A/swine/Hong_Kong/8709/2001|H1N1|Swine|Hong_Kong'[&!color=#800080]
	'CY085414|A/swine/Hong_Kong/NS885/2001|H1N1|Swine|Hong_Kong'[&!color=#3333ff]
	'CY085422|A/swine/Hong_Kong/8944/2001|H1N2|Swine|Hong_Kong'[&!color=#800080]
	'CY085430|A/swine/Hong_Kong/NS1022/2001|H1N1|Swine|Hong_Kong'[&!color=#3333ff]
	'CY085438|A/swine/Hong_Kong/9303/2001|H1N1|Swine|Hong_Kong'[&!color=#3333ff]
	'CY085446|A/swine/Hong_Kong/9420/2001|H1N1|Swine|Hong_Kong'[&!color=#3333ff]
	'CY085454|A/swine/Hong_Kong/NS1344/2001|H1N1|Swine|Hong_Kong'[&!color=#3333ff]
	'CY085462|A/swine/Hong_Kong/NS1586/2001|H1N1|Swine|Hong_Kong'[&!color=#3333ff]
	'CY085470|A/swine/Hong_Kong/10022/2001|H1N1|Swine|Hong_Kong'[&!color=#3333ff]
	'CY085478|A/swine/Hong_Kong/NS1680/2001|H1N1|Swine|Hong_Kong'[&!color=#3333ff]
	'CY085486|A/swine/Hong_Kong/NS13/2002|H1N2|Swine|Hong_Kong'[&!color=#3333ff]
	'CY085494|A/swine/Hong_Kong/227/2002|H1N1|Swine|Hong_Kong'[&!color=#3333ff]
	'CY085502|A/swine/Hong_Kong/752/2002|H1N1|Swine|Hong_Kong'[&!color=#3333ff]
	'CY085510|A/swine/Hong_Kong/762/2002|H1N1|Swine|Hong_Kong'[&!color=#3333ff]
	'CY085518|A/swine/Hong_Kong/NS728/2002|H1N2|Swine|Hong_Kong'[&!color=#3333ff]
	'CY085526|A/swine/Hong_Kong/1248/2002|H1N2|Swine|Hong_Kong'[&!color=#3333ff]
	'CY085534|A/swine/Hong_Kong/1669/2002|H1N1|Swine|Hong_Kong'[&!color=#0ff591]
	'CY085542|A/swine/Hong_Kong/1733/2002|H1N1|Swine|Hong_Kong'[&!color=#3333ff]
	'CY085550|A/swine/Hong_Kong/NS129/2003|H1N1|Swine|Hong_Kong'[&!color=#0ff591]
	'CY085558|A/swine/Hong_Kong/638/2003|H1N1|Swine|Hong_Kong'[&!color=#0ff591]
	'CY085566|A/swine/Hong_Kong/841/2003|H1N1|Swine|Hong_Kong'[&!color=#0ff591]
	'CY085574|A/swine/Hong_Kong/NS605/2003|H1N2|Swine|Hong_Kong'[&!color=#3333ff]
	'CY085582|A/swine/Hong_Kong/1102/2003|H1N2|Swine|Hong_Kong'[&!color=#3333ff]
	'CY085590|A/swine/Hong_Kong/1304/2003|H1N2|Swine|Hong_Kong'[&!color=#0099cc]
	'CY085598|A/swine/Hong_Kong/1382/2003|H1N2|Swine|Hong_Kong'[&!color=#3333ff]
	'CY085606|A/swine/Hong_Kong/1578/2003|H1N2|Swine|Hong_Kong'[&!color=#006699]
	'CY085614|A/swine/Hong_Kong/1763/2003|H1N2|Swine|Hong_Kong'[&!color=#3333ff]
	'CY085622|A/swine/Hong_Kong/NS30/2004|H1N2|Swine|Hong_Kong'[&!color=#006699]
	'CY085638|A/swine/Hong_Kong/NS246/2004|H1N2|Swine|Hong_Kong'[&!color=#3333ff]
	'CY085646|A/swine/Hong_Kong/424/2004|H1N1|Swine|Hong_Kong'[&!color=#0ff591]
	'CY085654|A/swine/Hong_Kong/NS318/2004|H1N1|Swine|Hong_Kong'[&!color=#0ff591]
	'CY085662|A/swine/Hong_Kong/1111/2004|H1N2|Swine|Hong_Kong'[&!color=#006699]
	'CY085670|A/swine/Hong_Kong/NS856/2004|H1N1|Swine|Hong_Kong'[&!color=#0ff591]
	'CY085678|A/swine/Hong_Kong/NS915/2004|H1N2|Swine|Hong_Kong'[&!color=#3333ff]
	'CY085686|A/swine/Hong_Kong/NS1170/2004|H1N1|Swine|Hong_Kong'[&!color=#0ff591]
	'CY085694|A/swine/Hong_Kong/51/2005|H1N1|Swine|Hong_Kong'[&!color=#0ff591]
	'CY085710|A/swine/Hong_Kong/NS74/2005|H1N1|Swine|Hong_Kong'[&!color=#0ff591]
	'CY085718|A/swine/Hong_Kong/NS210/2005|H1N1|Swine|Hong_Kong'[&!color=#0ff591]
	'CY085726|A/swine/Hong_Kong/404/2005|H1N1|Swine|Hong_Kong'[&!color=#0ff591]
	'CY085734|A/swine/Hong_Kong/729/2005|H1N2|Swine|Hong_Kong'[&!color=#006699]
	'CY085742|A/swine/Hong_Kong/1683/2005|H1N1|Swine|Hong_Kong'[&!color=#0ff591]
	'CY085750|A/swine/Hong_Kong/69/2006|H1N2|Swine|Hong_Kong'[&!color=#0ff591]
	'CY085758|A/swine/Hong_Kong/170/2006|H1N1|Swine|Hong_Kong'[&!color=#0ff591]
	'CY085766|A/swine/Hong_Kong/421/2006|H1N1|Swine|Hong_Kong'[&!color=#0ff591]
	'CY085774|A/swine/Hong_Kong/434/2006|H1N1|Swine|Hong_Kong'[&!color=#0ff591]
	'CY085782|A/swine/Hong_Kong/NS376/2006|H1N1|Swine|Hong_Kong'[&!color=#0ff591]
	'CY085790|A/swine/Hong_Kong/1323/2006|H1N1|Swine|Hong_Kong'[&!color=#0ff591]
	'CY085798|A/swine/Hong_Kong/1716/2006|H1N1|Swine|Hong_Kong'[&!color=#0ff591]
	'CY085806|A/swine/Hong_Kong/1791/2006|H1N1|Swine|Hong_Kong'[&!color=#0ff591]
	'CY085814|A/swine/Hong_Kong/72/2007|H1N1|Swine|Hong_Kong'[&!color=#0ff591]
	'CY085822|A/swine/Hong_Kong/NS120/2007|H1N1|Swine|Hong_Kong'[&!color=#0ff591]
	'CY085830|A/swine/Hong_Kong/435/2007|H1N1|Swine|Hong_Kong'[&!color=#0ff591]
	'CY085838|A/swine/Hong_Kong/558/2007|H1N1|Swine|Hong_Kong'[&!color=#0ff591]
	'CY085846|A/swine/Hong_Kong/61/2008|H1N1|Swine|Hong_Kong'[&!color=#0ff591]
	'CY085854|A/swine/Hong_Kong/676/2008|H1N1|Swine|Hong_Kong'[&!color=#0ff591]
	'CY085862|A/swine/Hong_Kong/715/2008|H1N2|Swine|Hong_Kong'[&!color=#0ff591]
	'CY085870|A/swine/Hong_Kong/NS952/2008|H1N1|Swine|Hong_Kong'[&!color=#0ff591]
	'CY085878|A/swine/Hong_Kong/1559/2008|H1N1|Swine|Hong_Kong'[&!color=#0ff591]
	'CY085886|A/swine/Hong_Kong/1780/2008|H1N1|Swine|Hong_Kong'[&!color=#0ff591]
	'CY085894|A/swine/Hong_Kong/71/2009|H1N1|Swine|Hong_Kong'[&!color=#0ff591]
	'CY085902|A/swine/Hong_Kong/72/2009|H1N1|Swine|Hong_Kong'[&!color=#0ff591]
	'CY085910|A/swine/Hong_Kong/NS43/2009|H1N1|Swine|Hong_Kong'[&!color=#0ff591]
	'CY085918|A/swine/Hong_Kong/199/2009|H1N1|Swine|Hong_Kong'[&!color=#0ff591]
	'CY085926|A/swine/Hong_Kong/243/2009|H1N1|Swine|Hong_Kong'[&!color=#0ff591]
	'CY085934|A/swine/Hong_Kong/245/2009|H1N1|Swine|Hong_Kong'[&!color=#0ff591]
	'CY085942|A/swine/Hong_Kong/247/2009|H1N1|Swine|Hong_Kong'[&!color=#0ff591]
	'CY085950|A/swine/Hong_Kong/248/2009|H1N1|Swine|Hong_Kong'[&!color=#0ff591]
	'CY085958|A/swine/Hong_Kong/255/2009|H1N1|Swine|Hong_Kong'[&!color=#0ff591]
	'CY085966|A/swine/Hong_Kong/NS152/2009|H1N1|Swine|Hong_Kong'[&!color=#0ff591]
	'CY085974|A/swine/Hong_Kong/NS184/2009|H1N1|Swine|Hong_Kong'[&!color=#0ff591]
	'CY085982|A/swine/Hong_Kong/NS186/2009|H1N1|Swine|Hong_Kong'[&!color=#0ff591]
	'CY085990|A/swine/Hong_Kong/414/2009|H1N1|Swine|Hong_Kong'[&!color=#0ff591]
	'CY085998|A/swine/Hong_Kong/NS252/2009|H1N2|Swine|Hong_Kong'[&!color=#006699]
	'CY086006|A/swine/Hong_Kong/NS266/2009|H1N1|Swine|Hong_Kong'[&!color=#0ff591]
	'CY086011|A/swine/Hong_Kong/2606/1998|H1N1|Swine|Hong_Kong'[&!color=#3333ff]
	'CY086023|A/swine/Hong_Kong/3635/1999|H1N1|Swine|Hong_Kong'[&!color=#3333ff]
	'CY086027|A/swine/Hong_Kong/3847/1999|H1N1|Swine|Hong_Kong'[&!color=#3333ff]
	'CY086029|A/swine/Hong_Kong/3954/1999|H1N1|Swine|Hong_Kong'[&!color=#3333ff]
	'CY086031|A/swine/Hong_Kong/3984/1999|H1N1|Swine|Hong_Kong'[&!color=#3333ff]
	'CY086033|A/swine/Hong_Kong/3998/1999|H1N1|Swine|Hong_Kong'[&!color=#3333ff]
	'CY086035|A/swine/Hong_Kong/4010/1999|H1N1|Swine|Hong_Kong'[&!color=#3333ff]
	'CY086037|A/swine/Hong_Kong/4026/1999|H1N1|Swine|Hong_Kong'[&!color=#3333ff]
	'CY086041|A/swine/Hong_Kong/4069/1999|H1N1|Swine|Hong_Kong'[&!color=#3333ff]
	'CY086044|A/swine/Hong_Kong/4072/1999|H1N1|Swine|Hong_Kong'[&!color=#3333ff]
	'CY086046|A/swine/Hong_Kong/4079/1999|H1N1|Swine|Hong_Kong'[&!color=#3333ff]
	'CY086048|A/swine/Hong_Kong/4087/1999|H1N1|Swine|Hong_Kong'[&!color=#3333ff]
	'CY086050|A/swine/Hong_Kong/4088/1999|H1N1|Swine|Hong_Kong'[&!color=#3333ff]
	'CY086052|A/swine/Hong_Kong/4089/1999|H1N1|Swine|Hong_Kong'[&!color=#3333ff]
	'CY086054|A/swine/Hong_Kong/4101/1999|H1N1|Swine|Hong_Kong'[&!color=#3333ff]
	'CY086056|A/swine/Hong_Kong/4110/1999|H1N1|Swine|Hong_Kong'[&!color=#3333ff]
	'CY086058|A/swine/Hong_Kong/4113/1999|H1N1|Swine|Hong_Kong'[&!color=#3333ff]
	'CY086062|A/swine/Hong_Kong/4124/1999|H1N2|Swine|Hong_Kong'[&!color=#800080]
	'CY086064|A/swine/Hong_Kong/4127/1999|H1N1|Swine|Hong_Kong'[&!color=#3333ff]
	'CY086074|A/swine/Hong_Kong/4134/1999|H1N1|Swine|Hong_Kong'[&!color=#3333ff]
	'CY086076|A/swine/Hong_Kong/4136/1999|H1N1|Swine|Hong_Kong'[&!color=#3333ff]
	'CY086078|A/swine/Hong_Kong/4140/1999|H1N1|Swine|Hong_Kong'[&!color=#800080]
	'CY086080|A/swine/Hong_Kong/4142/1999|H1N1|Swine|Hong_Kong'[&!color=#3333ff]
	'CY086084|A/swine/Hong_Kong/4148/1999|H1N1|Swine|Hong_Kong'[&!color=#3333ff]
	'CY086088|A/swine/Hong_Kong/4158/1999|H1N1|Swine|Hong_Kong'[&!color=#3333ff]
	'CY086092|A/swine/Hong_Kong/4162/1999|H1N1|Swine|Hong_Kong'[&!color=#3333ff]
	'CY086098|A/swine/Hong_Kong/4170/1999|H1N1|Swine|Hong_Kong'[&!color=#3333ff]
	'CY086100|A/swine/Hong_Kong/4171/1999|H1N1|Swine|Hong_Kong'[&!color=#3333ff]
	'CY086102|A/swine/Hong_Kong/4175/1999|H1N1|Swine|Hong_Kong'[&!color=#3333ff]
	'CY086104|A/swine/Hong_Kong/4178/1999|H1N1|Swine|Hong_Kong'[&!color=#3333ff]
	'CY086112|A/swine/Hong_Kong/4190/1999|H1N1|Swine|Hong_Kong'[&!color=#3333ff]
	'CY086114|A/swine/Hong_Kong/4194/1999|H1N1|Swine|Hong_Kong'[&!color=#3333ff]
	'CY086116|A/swine/Hong_Kong/4198/1999|H1N2|Swine|Hong_Kong'[&!color=#800080]
	'CY086118|A/swine/Hong_Kong/4199/1999|H1N1|Swine|Hong_Kong'[&!color=#3333ff]
	'CY086120|A/swine/Hong_Kong/4201/1999|H1N1|Swine|Hong_Kong'[&!color=#3333ff]
	'CY086124|A/swine/Hong_Kong/4211/1999|H1N1|Swine|Hong_Kong'[&!color=#3333ff]
	'CY086126|A/swine/Hong_Kong/4217/1999|H1N2|Swine|Hong_Kong'[&!color=#800080]
	'CY086128|A/swine/Hong_Kong/4227/1999|H1N2|Swine|Hong_Kong'[&!color=#800080]
	'CY086134|A/swine/Hong_Kong/4232/1999|H1N2|Swine|Hong_Kong'[&!color=#800080]
	'CY086140|A/swine/Hong_Kong/4236/1999|H1N2|Swine|Hong_Kong'[&!color=#800080]
	'CY086144|A/swine/Hong_Kong/4240/1999|H1N1|Swine|Hong_Kong'[&!color=#3333ff]
	'CY086149|A/swine/Hong_Kong/4254/1999|H1N1|Swine|Hong_Kong'[&!color=#3333ff]
	'CY086151|A/swine/Hong_Kong/4258/1999|H1N1|Swine|Hong_Kong'[&!color=#3333ff]
	'CY086153|A/swine/Hong_Kong/4260/1999|H1N1|Swine|Hong_Kong'[&!color=#3333ff]
	'CY086155|A/swine/Hong_Kong/4273/1999|H1N1|Swine|Hong_Kong'[&!color=#3333ff]
	'CY086157|A/swine/Hong_Kong/4274/1999|H1N1|Swine|Hong_Kong'[&!color=#3333ff]
	'CY086159|A/swine/Hong_Kong/4297/1999|H1N1|Swine|Hong_Kong'[&!color=#3333ff]
	'CY086161|A/swine/Hong_Kong/4379/1999|H1N1|Swine|Hong_Kong'[&!color=#3333ff]
	'CY086163|A/swine/Hong_Kong/4463/1999|H1N1|Swine|Hong_Kong'[&!color=#3333ff]
	'CY086165|A/swine/Hong_Kong/4617/1999|H1N1|Swine|Hong_Kong'[&!color=#3333ff]
	'CY086167|A/swine/Hong_Kong/4865/1999|H1N1|Swine|Hong_Kong'[&!color=#800080]
	'CY086169|A/swine/Hong_Kong/4893/1999|H1N1|Swine|Hong_Kong'[&!color=#3333ff]
	'CY086173|A/swine/Hong_Kong/4928/1999|H1N1|Swine|Hong_Kong'[&!color=#3333ff]
	'CY086175|A/swine/Hong_Kong/4934/1999|H1N1|Swine|Hong_Kong'[&!color=#3333ff]
	'CY086179|A/swine/Hong_Kong/4951/1999|H1N1|Swine|Hong_Kong'[&!color=#3333ff]
	'CY086181|A/swine/Hong_Kong/4952/1999|H1N1|Swine|Hong_Kong'[&!color=#3333ff]
	'CY086183|A/swine/Hong_Kong/4959/1999|H1N1|Swine|Hong_Kong'[&!color=#800080]
	'CY086185|A/swine/Hong_Kong/4968/1999|H1N1|Swine|Hong_Kong'[&!color=#3333ff]
	'CY086189|A/swine/Hong_Kong/4979/1999|H1N1|Swine|Hong_Kong'[&!color=#800080]
	'CY086191|A/swine/Hong_Kong/5232/1999|H1N1|Swine|Hong_Kong'[&!color=#3333ff]
	'CY086193|A/swine/Hong_Kong/5233/1999|H1N1|Swine|Hong_Kong'[&!color=#3333ff]
	'CY086197|A/swine/Hong_Kong/5235/1999|H1N1|Swine|Hong_Kong'[&!color=#3333ff]
	'CY086199|A/swine/Hong_Kong/5269/1999|H1N1|Swine|Hong_Kong'[&!color=#3333ff]
	'CY086203|A/swine/Hong_Kong/5271/1999|H1N1|Swine|Hong_Kong'[&!color=#3333ff]
	'CY086205|A/swine/Hong_Kong/5273/1999|H1N1|Swine|Hong_Kong'[&!color=#3333ff]
	'CY086207|A/swine/Hong_Kong/5275/1999|H1N1|Swine|Hong_Kong'[&!color=#3333ff]
	'CY086211|A/swine/Hong_Kong/5278/1999|H1N1|Swine|Hong_Kong'[&!color=#3333ff]
	'CY086213|A/swine/Hong_Kong/5279/1999|H1N1|Swine|Hong_Kong'[&!color=#3333ff]
	'CY086215|A/swine/Hong_Kong/5280/1999|H1N1|Swine|Hong_Kong'[&!color=#3333ff]
	'CY086217|A/swine/Hong_Kong/5300/1999|H1N1|Swine|Hong_Kong'[&!color=#3333ff]
	'CY086219|A/swine/Hong_Kong/5301/1999|H1N1|Swine|Hong_Kong'[&!color=#3333ff]
	'CY086221|A/swine/Hong_Kong/5337/1999|H1N1|Swine|Hong_Kong'[&!color=#3333ff]
	'CY086225|A/swine/Hong_Kong/5347/1999|H1N1|Swine|Hong_Kong'[&!color=#3333ff]
	'CY086229|A/swine/Hong_Kong/5358/1999|H1N1|Swine|Hong_Kong'[&!color=#3333ff]
	'CY086231|A/swine/Hong_Kong/5359/1999|H1N1|Swine|Hong_Kong'[&!color=#3333ff]
	'CY086233|A/swine/Hong_Kong/5504/1999|H1N1|Swine|Hong_Kong'[&!color=#3333ff]
	'CY086235|A/swine/Hong_Kong/5505/1999|H1N1|Swine|Hong_Kong'[&!color=#3333ff]
	'CY086237|A/swine/Hong_Kong/5507/1999|H1N1|Swine|Hong_Kong'[&!color=#3333ff]
	'CY086239|A/swine/Hong_Kong/5517/1999|H1N1|Swine|Hong_Kong'[&!color=#3333ff]
	'CY086241|A/swine/Hong_Kong/5566/1999|H1N1|Swine|Hong_Kong'[&!color=#3333ff]
	'CY086243|A/swine/Hong_Kong/5601/1999|H1N1|Swine|Hong_Kong'[&!color=#3333ff]
	'CY086245|A/swine/Hong_Kong/5607/1999|H1N2|Swine|Hong_Kong'[&!color=#800080]
	'CY086251|A/swine/Hong_Kong/5628/1999|H1N2|Swine|Hong_Kong'[&!color=#800080]
	'CY086253|A/swine/Hong_Kong/5734/1999|H1N1|Swine|Hong_Kong'[&!color=#3333ff]
	'CY086255|A/swine/Hong_Kong/5746/1999|H1N1|Swine|Hong_Kong'[&!color=#3333ff]
	'CY086257|A/swine/Hong_Kong/5930/2000|H1N1|Swine|Hong_Kong'[&!color=#3333ff]
	'CY086259|A/swine/Hong_Kong/6233/2000|H1N1|Swine|Hong_Kong'[&!color=#3333ff]
	'CY086261|A/swine/Hong_Kong/6290/2000|H1N1|Swine|Hong_Kong'[&!color=#3333ff]
	'CY086263|A/swine/Hong_Kong/6292/2000|H1N1|Swine|Hong_Kong'[&!color=#3333ff]
	'CY086271|A/swine/Hong_Kong/6421/2000|H1N1|Swine|Hong_Kong'[&!color=#3333ff]
	'CY086275|A/swine/Hong_Kong/7017/2000|H1N1|Swine|Hong_Kong'[&!color=#800080]
	'CY086279|A/swine/Hong_Kong/7192/2000|H1N1|Swine|Hong_Kong'[&!color=#800080]
	'CY086285|A/swine/Hong_Kong/7209/2000|H1N1|Swine|Hong_Kong'[&!color=#3333ff]
	'CY086289|A/swine/Hong_Kong/7378/2000|H1N1|Swine|Hong_Kong'[&!color=#3333ff]
	'CY086295|A/swine/Hong_Kong/7429/2000|H1N1|Swine|Hong_Kong'[&!color=#3333ff]
	'CY086297|A/swine/Hong_Kong/NS6/2000|H1N1|Swine|Hong_Kong'[&!color=#3333ff]
	'CY086299|A/swine/Hong_Kong/7611/2000|H1N1|Swine|Hong_Kong'[&!color=#3333ff]
	'CY086303|A/swine/Hong_Kong/NS140/2000|H1N1|Swine|Hong_Kong'[&!color=#996633]
	'CY086305|A/swine/Hong_Kong/NS155/2000|H1N1|Swine|Hong_Kong'[&!color=#3333ff]
	'CY086307|A/swine/Hong_Kong/NS217/2000|H1N1|Swine|Hong_Kong'[&!color=#3333ff]
	'CY086309|A/swine/Hong_Kong/NS246/2000|H1N1|Swine|Hong_Kong'[&!color=#3333ff]
	'CY086311|A/swine/Hong_Kong/NS247/2000|H1N1|Swine|Hong_Kong'[&!color=#3333ff]
	'CY086313|A/swine/Hong_Kong/8279/2001|H1N1|Swine|Hong_Kong'[&!color=#800080]
	'CY086315|A/swine/Hong_Kong/8282/2001|H1N1|Swine|Hong_Kong'[&!color=#800080]
	'CY086317|A/swine/Hong_Kong/8372/2001|H1N1|Swine|Hong_Kong'[&!color=#3333ff]
	'CY086319|A/swine/Hong_Kong/8418/2001|H1N1|Swine|Hong_Kong'[&!color=#3333ff]
	'CY086321|A/swine/Hong_Kong/8596/2001|H1N1|Swine|Hong_Kong'[&!color=#3333ff]
	'CY086323|A/swine/Hong_Kong/NS778/2001|H1N1|Swine|Hong_Kong'[&!color=#3333ff]
	'CY086325|A/swine/Hong_Kong/8687/2001|H1N1|Swine|Hong_Kong'[&!color=#3333ff]
	'CY086327|A/swine/Hong_Kong/8710/2001|H1N1|Swine|Hong_Kong'[&!color=#3333ff]
	'CY086329|A/swine/Hong_Kong/8715/2001|H1N1|Swine|Hong_Kong'[&!color=#3333ff]
	'CY086331|A/swine/Hong_Kong/NS836/2001|H1N2|Swine|Hong_Kong'[&!color=#800080]
	'CY086333|A/swine/Hong_Kong/NS838/2001|H1N2|Swine|Hong_Kong'[&!color=#800080]
	'CY086335|A/swine/Hong_Kong/NS839/2001|H1N2|Swine|Hong_Kong'[&!color=#800080]
	'CY086339|A/swine/Hong_Kong/8737/2001|H1N1|Swine|Hong_Kong'[&!color=#3333ff]
	'CY086341|A/swine/Hong_Kong/8754/2001|H1N2|Swine|Hong_Kong'[&!color=#800080]
	'CY086343|A/swine/Hong_Kong/8776/2001|H1N1|Swine|Hong_Kong'[&!color=#3333ff]
	'CY086345|A/swine/Hong_Kong/NS884/2001|H1N1|Swine|Hong_Kong'[&!color=#3333ff]
	'CY086347|A/swine/Hong_Kong/NS888/2001|H1N1|Swine|Hong_Kong'[&!color=#3333ff]
	'CY086349|A/swine/Hong_Kong/NS896/2001|H1N1|Swine|Hong_Kong'[&!color=#3333ff]
	'CY086351|A/swine/Hong_Kong/9163/2001|H1N1|Swine|Hong_Kong'[&!color=#3333ff]
	'CY086353|A/swine/Hong_Kong/9177/2001|H1N1|Swine|Hong_Kong'[&!color=#3333ff]
	'CY086355|A/swine/Hong_Kong/9289/2001|H1N1|Swine|Hong_Kong'[&!color=#0ff591]
	'CY086357|A/swine/Hong_Kong/9301/2001|H1N1|Swine|Hong_Kong'[&!color=#0ff591]
	'CY086359|A/swine/Hong_Kong/9313/2001|H1N1|Swine|Hong_Kong'[&!color=#3333ff]
	'CY086361|A/swine/Hong_Kong/9314/2001|H1N1|Swine|Hong_Kong'[&!color=#3333ff]
	'CY086363|A/swine/Hong_Kong/NS1199/2001|H1N1|Swine|Hong_Kong'[&!color=#0ff591]
	'CY086365|A/swine/Hong_Kong/NS1213/2001|H1N1|Swine|Hong_Kong'[&!color=#0ff591]
	'CY086367|A/swine/Hong_Kong/9418/2001|H1N1|Swine|Hong_Kong'[&!color=#0ff591]
	'CY086369|A/swine/Hong_Kong/9419/2001|H1N1|Swine|Hong_Kong'[&!color=#0ff591]
	'CY086371|A/swine/Hong_Kong/9446/2001|H1N1|Swine|Hong_Kong'[&!color=#0ff591]
	'CY086373|A/swine/Hong_Kong/9449/2001|H1N1|Swine|Hong_Kong'[&!color=#0ff591]
	'CY086375|A/swine/Hong_Kong/9457/2001|H1N1|Swine|Hong_Kong'[&!color=#0ff591]
	'CY086377|A/swine/Hong_Kong/9473/2001|H1N1|Swine|Hong_Kong'[&!color=#0ff591]
	'CY086379|A/swine/Hong_Kong/9474/2001|H1N1|Swine|Hong_Kong'[&!color=#0ff591]
	'CY086381|A/swine/Hong_Kong/NS1315/2001|H1N1|Swine|Hong_Kong'[&!color=#3333ff]
	'CY086383|A/swine/Hong_Kong/9495/2001|H1N1|Swine|Hong_Kong'[&!color=#3333ff]
	'CY086385|A/swine/Hong_Kong/9661/2001|H1N1|Swine|Hong_Kong'[&!color=#800080]
	'CY086387|A/swine/Hong_Kong/9665/2001|H1N1|Swine|Hong_Kong'[&!color=#800080]
	'CY086389|A/swine/Hong_Kong/9667/2001|H1N1|Swine|Hong_Kong'[&!color=#800080]
	'CY086393|A/swine/Hong_Kong/NS1427/2001|H1N1|Swine|Hong_Kong'[&!color=#3333ff]
	'CY086395|A/swine/Hong_Kong/NS1436/2001|H1N1|Swine|Hong_Kong'[&!color=#3333ff]
	'CY086397|A/swine/Hong_Kong/NS1451/2001|H1N1|Swine|Hong_Kong'[&!color=#800080]
	'CY086399|A/swine/Hong_Kong/NS1454/2001|H1N1|Swine|Hong_Kong'[&!color=#800080]
	'CY086401|A/swine/Hong_Kong/9866/2001|H1N1|Swine|Hong_Kong'[&!color=#3333ff]
	'CY086403|A/swine/Hong_Kong/9869/2001|H1N1|Swine|Hong_Kong'[&!color=#3333ff]
	'CY086405|A/swine/Hong_Kong/9959/2001|H1N1|Swine|Hong_Kong'[&!color=#3333ff]
	'CY086407|A/swine/Hong_Kong/10021/2001|H1N1|Swine|Hong_Kong'[&!color=#3333ff]
	'CY086409|A/swine/Hong_Kong/10023/2001|H1N1|Swine|Hong_Kong'[&!color=#3333ff]
	'CY086411|A/swine/Hong_Kong/10039/2001|H1N1|Swine|Hong_Kong'[&!color=#3333ff]
	'CY086413|A/swine/Hong_Kong/10047/2001|H1N1|Swine|Hong_Kong'[&!color=#3333ff]
	'CY086415|A/swine/Hong_Kong/10072/2001|H1N1|Swine|Hong_Kong'[&!color=#3333ff]
	'CY086417|A/swine/Hong_Kong/10081/2001|H1N2|Swine|Hong_Kong'[&!color=#0099cc]
	'CY086419|A/swine/Hong_Kong/10082/2001|H1N1|Swine|Hong_Kong'[&!color=#3333ff]
	'CY086421|A/swine/Hong_Kong/NS1681/2001|H1N1|Swine|Hong_Kong'[&!color=#3333ff]
	'CY086423|A/swine/Hong_Kong/NS1683/2001|H1N1|Swine|Hong_Kong'[&!color=#3333ff]
	'CY086425|A/swine/Hong_Kong/NS1687/2001|H1N1|Swine|Hong_Kong'[&!color=#3333ff]
	'CY086427|A/swine/Hong_Kong/NS1689/2001|H1N1|Swine|Hong_Kong'[&!color=#3333ff]
	'CY086431|A/swine/Hong_Kong/NS55/2002|H1N1|Swine|Hong_Kong'[&!color=#0ff591]
	'CY086433|A/swine/Hong_Kong/63/2002|H1N2|Swine|Hong_Kong'[&!color=#3333ff]
	'CY086437|A/swine/Hong_Kong/NS63/2002|H1N1|Swine|Hong_Kong'[&!color=#3333ff]
	'CY086439|A/swine/Hong_Kong/88/2002|H1N1|Swine|Hong_Kong'[&!color=#3333ff]
	'CY086441|A/swine/Hong_Kong/NS319/2002|H1N1|Swine|Hong_Kong'[&!color=#3333ff]
	'CY086443|A/swine/Hong_Kong/748/2002|H1N1|Swine|Hong_Kong'[&!color=#3333ff]
	'CY086445|A/swine/Hong_Kong/NS1195/2008|H1N1|Swine|Hong_Kong'[&!color=#0ff591]
	'CY086447|A/swine/Hong_Kong/1783/2008|H1N1|Swine|Hong_Kong'[&!color=#0ff591]
	'CY086449|A/swine/Hong_Kong/1785/2008|H1N1|Swine|Hong_Kong'[&!color=#0ff591]
	'CY086451|A/swine/Hong_Kong/1810/2008|H1N1|Swine|Hong_Kong'[&!color=#0ff591]
	'CY086453|A/swine/Hong_Kong/1813/2008|H1N1|Swine|Hong_Kong'[&!color=#0ff591]
	'CY086455|A/swine/Hong_Kong/1815/2008|H1N1|Swine|Hong_Kong'[&!color=#0ff591]
	'CY086457|A/swine/Hong_Kong/1821/2008|H1N1|Swine|Hong_Kong'[&!color=#0ff591]
	'CY086459|A/swine/Hong_Kong/4070/1999|H1N1|Swine|Hong_Kong'[&!color=#3333ff]
	'CY086461|A/swine/Hong_Kong/4122/1999|H1N1|Swine|Hong_Kong'[&!color=#3333ff]
	'CY086462|A/swine/Hong_Kong/4251/1999|H1N1|Swine|Hong_Kong'[&!color=#3333ff]
	'CY086463|A/swine/Hong_Kong/749/2002|H1N1|Swine|Hong_Kong'[&!color=#3333ff]
	'CY086465|A/swine/Hong_Kong/1065/2002|H1N2|Swine|Hong_Kong'[&!color=#006699]
	'CY086469|A/swine/Hong_Kong/NS847/2002|H1N2|Swine|Hong_Kong'[&!color=#3333ff]
	'CY086471|A/swine/Hong_Kong/1249/2002|H1N2|Swine|Hong_Kong'[&!color=#3333ff]
	'CY086473|A/swine/Hong_Kong/1327/2002|H1N1|Swine|Hong_Kong'[&!color=#800080]
	'CY086475|A/swine/Hong_Kong/1555/2002|H1N1|Swine|Hong_Kong'[&!color=#3333ff]
	'CY086477|A/swine/Hong_Kong/NS1103/2002|H1N1|Swine|Hong_Kong'[&!color=#3333ff]
	'CY086479|A/swine/Hong_Kong/NS1139/2002|H1N1|Swine|Hong_Kong'[&!color=#3333ff]
	'CY086481|A/swine/Hong_Kong/NS1143/2002|H1N1|Swine|Hong_Kong'[&!color=#3333ff]
	'CY086483|A/swine/Hong_Kong/NS1147/2002|H1N1|Swine|Hong_Kong'[&!color=#3333ff]
	'CY086485|A/swine/Hong_Kong/NS1148/2002|H1N1|Swine|Hong_Kong'[&!color=#3333ff]
	'CY086487|A/swine/Hong_Kong/1706/2002|H1N2|Swine|Hong_Kong'[&!color=#006699]
	'CY086489|A/swine/Hong_Kong/1707/2002|H1N1|Swine|Hong_Kong'[&!color=#3333ff]
	'CY086491|A/swine/Hong_Kong/1708/2002|H1N1|Swine|Hong_Kong'[&!color=#3333ff]
	'CY086493|A/swine/Hong_Kong/1720/2002|H1N2|Swine|Hong_Kong'[&!color=#006699]
	'CY086495|A/swine/Hong_Kong/1728/2002|H1N1|Swine|Hong_Kong'[&!color=#3333ff]
	'CY086497|A/swine/Hong_Kong/1739/2002|H1N1|Swine|Hong_Kong'[&!color=#3333ff]
	'CY086499|A/swine/Hong_Kong/1742/2002|H1N2|Swine|Hong_Kong'[&!color=#006699]
	'CY086501|A/swine/Hong_Kong/1743/2002|H1N1|Swine|Hong_Kong'[&!color=#3333ff]
	'CY086503|A/swine/Hong_Kong/1792/2002|H1N1|Swine|Hong_Kong'[&!color=#0ff591]
	'CY086505|A/swine/Hong_Kong/1821/2002|H1N2|Swine|Hong_Kong'[&!color=#006699]
	'CY086507|A/swine/Hong_Kong/1822/2002|H1N2|Swine|Hong_Kong'[&!color=#006699]
	'CY086509|A/swine/Hong_Kong/3/2003|H1N1|Swine|Hong_Kong'[&!color=#0ff591]
	'CY086511|A/swine/Hong_Kong/19/2003|H1N1|Swine|Hong_Kong'[&!color=#0ff591]
	'CY086513|A/swine/Hong_Kong/54/2003|H1N1|Swine|Hong_Kong'[&!color=#0ff591]
	'CY086515|A/swine/Hong_Kong/142/2003|H1N1|Swine|Hong_Kong'[&!color=#0ff591]
	'CY086517|A/swine/Hong_Kong/NS111/2003|H1N1|Swine|Hong_Kong'[&!color=#0ff591]
	'CY086519|A/swine/Hong_Kong/198/2003|H1N1|Swine|Hong_Kong'[&!color=#0ff591]
	'CY086521|A/swine/Hong_Kong/NS152/2003|H1N1|Swine|Hong_Kong'[&!color=#0ff591]
	'CY086523|A/swine/Hong_Kong/NS160/2003|H1N1|Swine|Hong_Kong'[&!color=#0ff591]
	'CY086525|A/swine/Hong_Kong/NS162/2003|H1N1|Swine|Hong_Kong'[&!color=#0ff591]
	'CY086527|A/swine/Hong_Kong/NS164/2003|H1N1|Swine|Hong_Kong'[&!color=#0ff591]
	'CY086529|A/swine/Hong_Kong/NS172/2003|H1N1|Swine|Hong_Kong'[&!color=#0ff591]
	'CY086533|A/swine/Hong_Kong/NS193/2003|H1N1|Swine|Hong_Kong'[&!color=#3333ff]
	'CY086535|A/swine/Hong_Kong/252/2003|H1N1|Swine|Hong_Kong'[&!color=#3333ff]
	'CY086537|A/swine/Hong_Kong/253/2003|H1N1|Swine|Hong_Kong'[&!color=#0ff591]
	'CY086539|A/swine/Hong_Kong/266/2003|H1N1|Swine|Hong_Kong'[&!color=#0ff591]
	'CY086541|A/swine/Hong_Kong/271/2003|H1N1|Swine|Hong_Kong'[&!color=#3333ff]
	'CY086543|A/swine/Hong_Kong/280/2003|H1N1|Swine|Hong_Kong'[&!color=#3333ff]
	'CY086547|A/swine/Hong_Kong/NS392/2003|H1N2|Swine|Hong_Kong'[&!color=#3333ff]
	'CY086549|A/swine/Hong_Kong/556/2003|H1N2|Swine|Hong_Kong'[&!color=#3333ff]
	'CY086551|A/swine/Hong_Kong/567/2003|H1N1|Swine|Hong_Kong'[&!color=#0ff591]
	'CY086553|A/swine/Hong_Kong/NS562/2003|H1N2|Swine|Hong_Kong'[&!color=#3333ff]
	'CY086555|A/swine/Hong_Kong/NS563/2003|H1N2|Swine|Hong_Kong'[&!color=#3333ff]
	'CY086557|A/swine/Hong_Kong/NS578/2003|H1N1|Swine|Hong_Kong'[&!color=#0ff591]
	'CY086559|A/swine/Hong_Kong/NS579/2003|H1N1|Swine|Hong_Kong'[&!color=#0ff591]
	'CY086561|A/swine/Hong_Kong/NS581/2003|H1N1|Swine|Hong_Kong'[&!color=#0ff591]
	'CY086563|A/swine/Hong_Kong/NS587/2003|H1N1|Swine|Hong_Kong'[&!color=#0ff591]
	'CY086565|A/swine/Hong_Kong/NS591/2003|H1N1|Swine|Hong_Kong'[&!color=#0ff591]
	'CY086567|A/swine/Hong_Kong/NS595/2003|H1N1|Swine|Hong_Kong'[&!color=#0ff591]
	'CY086569|A/swine/Hong_Kong/NS596/2003|H1N1|Swine|Hong_Kong'[&!color=#0ff591]
	'CY086571|A/swine/Hong_Kong/847/2003|H1N1|Swine|Hong_Kong'[&!color=#0ff591]
	'CY086573|A/swine/Hong_Kong/848/2003|H1N1|Swine|Hong_Kong'[&!color=#0ff591]
	'CY086575|A/swine/Hong_Kong/849/2003|H1N1|Swine|Hong_Kong'[&!color=#0ff591]
	'CY086579|A/swine/Hong_Kong/873/2003|H1N1|Swine|Hong_Kong'[&!color=#0ff591]
	'CY086581|A/swine/Hong_Kong/881/2003|H1N1|Swine|Hong_Kong'[&!color=#0ff591]
	'CY086583|A/swine/Hong_Kong/882/2003|H1N1|Swine|Hong_Kong'[&!color=#0ff591]
	'CY086585|A/swine/Hong_Kong/886/2003|H1N1|Swine|Hong_Kong'[&!color=#0ff591]
	'CY086589|A/swine/Hong_Kong/NS619/2003|H1N2|Swine|Hong_Kong'[&!color=#006699]
	'CY086591|A/swine/Hong_Kong/987/2003|H1N2|Swine|Hong_Kong'[&!color=#800080]
	'CY086593|A/swine/Hong_Kong/1186/2003|H1N1|Swine|Hong_Kong'[&!color=#0ff591]
	'CY086595|A/swine/Hong_Kong/1190/2003|H1N1|Swine|Hong_Kong'[&!color=#0ff591]
	'CY086597|A/swine/Hong_Kong/1213/2003|H1N1|Swine|Hong_Kong'[&!color=#0ff591]
	'CY086599|A/swine/Hong_Kong/NS919/2003|H1N1|Swine|Hong_Kong'[&!color=#3333ff]
	'CY086601|A/swine/Hong_Kong/1370/2003|H1N1|Swine|Hong_Kong'[&!color=#3333ff]
	'CY086603|A/swine/Hong_Kong/1373/2003|H1N1|Swine|Hong_Kong'[&!color=#3333ff]
	'CY086605|A/swine/Hong_Kong/NS977/2003|H1N2|Swine|Hong_Kong'[&!color=#3333ff]
	'CY086607|A/swine/Hong_Kong/NS978/2003|H1N2|Swine|Hong_Kong'[&!color=#3333ff]
	'CY086609|A/swine/Hong_Kong/NS984/2003|H1N2|Swine|Hong_Kong'[&!color=#3333ff]
	'CY086611|A/swine/Hong_Kong/1462/2003|H1N2|Swine|Hong_Kong'[&!color=#3333ff]
	'CY086613|A/swine/Hong_Kong/1591/2003|H1N2|Swine|Hong_Kong'[&!color=#006699]
	'CY086615|A/swine/Hong_Kong/1598/2003|H1N2|Swine|Hong_Kong'[&!color=#006699]
	'CY086617|A/swine/Hong_Kong/1602/2003|H1N1|Swine|Hong_Kong'[&!color=#0ff591]
	'CY086621|A/swine/Hong_Kong/NS1117/2003|H1N1|Swine|Hong_Kong'[&!color=#0ff591]
	'CY086623|A/swine/Hong_Kong/NS1119/2003|H1N1|Swine|Hong_Kong'[&!color=#0ff591]
	'CY086625|A/swine/Hong_Kong/NS1143/2003|H1N1|Swine|Hong_Kong'[&!color=#0ff591]
	'CY086631|A/swine/Hong_Kong/1676/2003|H1N1|Swine|Hong_Kong'[&!color=#0ff591]
	'CY086633|A/swine/Hong_Kong/1678/2003|H1N2|Swine|Hong_Kong'[&!color=#3333ff]
	'CY086635|A/swine/Hong_Kong/1680/2003|H1N2|Swine|Hong_Kong'[&!color=#3333ff]
	'CY086637|A/swine/Hong_Kong/1694/2003|H1N1|Swine|Hong_Kong'[&!color=#0ff591]
	'CY086639|A/swine/Hong_Kong/1696/2003|H1N2|Swine|Hong_Kong'[&!color=#3333ff]
	'CY086641|A/swine/Hong_Kong/1708/2003|H1N1|Swine|Hong_Kong'[&!color=#0ff591]
	'CY086643|A/swine/Hong_Kong/1737/2003|H1N1|Swine|Hong_Kong'[&!color=#0ff591]
	'CY086645|A/swine/Hong_Kong/1738/2003|H1N2|Swine|Hong_Kong'[&!color=#3333ff]
	'CY086649|A/swine/Hong_Kong/1751/2003|H1N1|Swine|Hong_Kong'[&!color=#0ff591]
	'CY086651|A/swine/Hong_Kong/1754/2003|H1N2|Swine|Hong_Kong'[&!color=#3333ff]
	'CY086653|A/swine/Hong_Kong/1755/2003|H1N2|Swine|Hong_Kong'[&!color=#3333ff]
[truncated: 5,161 more rows]
