# Supplementary material for: A Phylogeny-Based Global Nomenclature System and Automated Annotation Tool for H1 Hemagglutinin Genes from Swine Influenza A Viruses
Source: mSphere. 2016 Dec 14;1(6):e00275-16. doi: 10.1128/mSphere.00275-16 (PMC5156671; doi:10.1128/mSphere.00275-16)
Supplement: Data Set S1 [file sph006162204sd3.xlsx]

## Sheet: DataSet_S1
Accession	Strain_name	Year	Subtype	Host	Country	clade_global_phylogeny	general comments	tool_classification	tool_mismatch (0=match, 999=noMatch)	clade_1A_MLsubset	match_1A_ML	clade_1B_MLsubset	match_1B_ML	clade_1C_MLsubset	match_1C_ML	clade_1A_MBsubset	match_1A_MB	clade_1B_MBsubset	match_1B_MB	clade_1C_MBsubset	match_1C_MB
AB043479	A/Lepine/1948	1948	H1N1	Human		Other-Human	Human-Sw1B-like	Other-Human	0
AB043480	A/TF/15/1951	1951	H1N1	Human	Japan	Other-Human	Human-Sw1B-like	Other-Human	0
AB043481	A/Tokyo/1/51	1951	H1N1	Human	Japan	Other-Human	Human-Sw1B-like	Other-Human	0
AB043482	A/Kojiya/1/1952	1952	H1N1	Human	Japan	Other-Human	Human-Sw1B-like	Other-Human	0
AB043483	A/Taiwan/13/1954	1954	H1N1	Human	Taiwan	Other-Human	Human-Sw1B-like	Other-Human	0
AB043484	A/Yamagishi/55	1955	H1N1	Human	Japan	Other-Human	Human-Sw1B-like	Other-Human	0
AB043485	A/Meguro/1/1956	1956	H1N1	Human	Japan	Other-Human	Human-Sw1B-like	Other-Human	0
AB043486	A/Saga/2/1957	1957	H1N1	Human	Japan	Other-Human	Human-Sw1B-like	Other-Human	0
AB271113	A/duck/Miyagi/66/1977	1977	H1N1	Duck	Japan	Other-Avian	Avian-Sw1C	Other-Avian	0
AB271115	A/swan/Hokkaido/55/1996	1996	H1N1	Swan	Japan	Other-Avian	Avian-Sw1C	Other-Avian	0
AB294217	A/swine/Miyagi/5/2003	2003	H1N2	Swine	Japan	1A.1		1A.1	0
AB434102	A/Morioka/21/2005	2005	H1N1	Human	Japan	Other-Human	Human-Sw1B.2-like	Other-Human	0
AB434105	A/Morioka/7/2005	2005	H1N1	Human	Japan	Other-Human	Human-Sw1B.2-like	Other-Human	0			human	match					human	match
AB434106	A/Morioka/1/2005	2005	H1N1	Human	Japan	Other-Human	Human-Sw1B.2-like	Other-Human	0
AB434288	A/swine/Ratchaburi/NIAH1481/2000	2000	H1N1	Swine	Thailand	1A.1.2		1A.1.2	0
AB434296	A/swine/Ratchaburi/NIAH550/2003	2003	H1N1	Swine	Thailand	1A.1	tool mismatch	1A.1-like	999	1A.1.2	no					1A.1.2	no
AB434304	A/swine/Chonburi/NIAH9469/2004	2004	H1N1	Swine	Thailand	1A.1		1A.1	0
AB434312	A/swine/Chonburi/NIAH977/2004	2004	H1N1	Swine	Thailand	1A.1		1A.1	0	1A.1	match					1A.1	match
AB434320	A/swine/Chonburi/NIAH589/2005	2005	H1N1	Swine	Thailand	1A.1		1A.1	0
AB434328	A/swine/Chachoengsao/NIAH587/2005	2005	H1N1	Swine	Thailand	1A.1		1A.1	0
AB434336	A/swine/Saraburi/NIAH13021/2005	2005	H1N2	Swine	Thailand	1A.1		1A.1	0	1A.1	match
AB434384	A/swine/Kyoto/3/1979	1979	H1N1	Swine	Japan	1A.1		1A.1	0	1A.1	match
AB434392	A/swine/Hokkaido/2/1981	1981	H1N1	Swine	Japan	1A.1		1A.1	0	1A.1	match
AB434400	A/swine/Niigata/1/1977	1977	H1N1	Swine	Japan	1A.1		1A.1	0	1A.1	match					1A.1	match
AB434408	A/swine/Ehime/1/1980	1980	H1N2	Swine	Japan	1A.1		1A.1	0	1A.1	match					1A.1	match
AB434416	A/swine/Saitama/1996	1996	H1N2	Swine	Japan	1A.1		1A.1	0	1A.1	match
AB441170	A/swine/Miyazaki/1/2006	2006	H1N2	Swine	Japan	1A.1		1A.1	0	1A.1	match
AB514929	A/swine/Tochigi/1/2008	2008	H1N2	Swine	Japan	1A.1		1A.1	0	1A.1	match
AB514936	A/swine/Ratchaburi/NIAH101942/2008	2008	H1N1	Swine	Thailand	1A.1		1A.1	0
AB514937	A/swine/Ratchaburi/NIAH101942/2008	2008	H1N1	Swine	Thailand	1A.1		1A.1	0
AB514938	A/swine/Ratchaburi/NIAH101942/2008	2008	H1N1	Swine	Thailand	1A.1		1A.1	0	1A.1	match
AB531444	A/swine/Osaka/1/2009	2009	H1N1	Swine	Japan	1A.3.3.2		1A.3.3.2	0
AB546149	A/pintail/Aomori/422/2007	2007	H1N1	Pintail	Japan	Other-Avian	Avian-Sw1C	Other-Avian	0
AB546153	A/pintail/Aomori/794/2008	2008	H1N1	Pintail	Japan	Other-Avian	Avian-Sw1C	Other-Avian	0
AB546157	A/pintail/Miyagi/1472/2008	2008	H1N1	Pintail	Japan	Other-Avian	Avian-Sw1C	Other-Avian	0
AB546162	A/pintail/Akita/1265/2008	2008	H1N2	Pintail	Japan	Other-Avian	Avian-Sw1C	Other-Avian	0
AB548746	A/swine/Saitama/01/2005	2005	H1N2	Swine	Japan	1A.1		1A.1	0
AB548861	A/swine/Saitama/27/2003	2003	H1N2	Swine	Japan	1A.1		1A.1	0	1A.1	match					1A.1	match
AB548862	A/swine/Saitama/1/2004	2004	H1N2	Swine	Japan	1A.1		1A.1	0	1A.1	match					1A.1	match
AB548863	A/swine/Saitama/20/2004	2004	H1N2	Swine	Japan	1A.1		1A.1	0	1A.1	match
AB571957	A/swine/Chiba/1/1991	1991	H1N2	Swine	Japan	1A.1		1A.1	0	1A.1	match					1A.1	match
AB573800	A/swine/Okinawa/2/2005	2005	H1N1	Swine	Japan	1A.1		1A.1	0
AB600849	A/swine/Okinawa/1/2005	2005	H1N1	Swine	Japan	1A.1		1A.1	0	1A.1	match					1A.1	match
AB600850	A/swine/Niigata/729/2004	2004	H1N2	Swine	Japan	1A.1		1A.1	0
AB600851	A/swine/Saitama/1/2000	2000	H1N2	Swine	Japan	1A.1		1A.1	0	1A.1	match					1A.1	match
AB600852	A/swine/Saitama/21/2004	2004	H1N2	Swine	Japan	1A.1		1A.1	0	1A.1	match					1A.1	match
AB600853	A/swine/Aomori/1/2005	2005	H1N2	Swine	Japan	1A.1		1A.1	0	1A.1	match
AB620163	A/swine/Saraburi/NIAH100761_22/2009	2009	H1N1	Swine	Thailand	1A.1		1A.1	0
AB620175	A/swine/Saraburi/NIAH116625_11/2009	2009	H1N1	Swine	Thailand	1A.1		1A.1	0
AB620182	A/swine/Saraburi/NIAH116625_13/2009	2009	H1N1	Swine	Thailand	1A.1		1A.1	0
AB620184	A/swine/Saraburi/NIAH116625_16/2009	2009	H1N1	Swine	Thailand	1A.1		1A.1	0	1A.1	match					1A.1	match
AB620186	A/swine/Saraburi/NIAH116625_17/2009	2009	H1N1	Swine	Thailand	1A.1		1A.1	0
AB620207	A/swine/Saraburi/NIAH116627_24/2009	2009	H1N1	Swine	Thailand	1A.3.3.2		1A.3.3.2	0
AB628080	A/swine/Binh_Doung/02_16/2010	2010	H1N2	Swine	Viet_Nam	Other-Human	human-to-swine-Sw1B.2-like	Other-Human	0			1B.2	match					1B.2	match
AB670330	A/duck/Tsukuba/718/2005	2005	H1N1	Duck	Japan	Other-Avian	Avian-Sw1C	Other-Avian	0
AB704815	A/swine/Chachoengsao/NIAH107037_21/2011	2011	H1N1	Swine	Thailand	1A.3.3.2		1A.3.3.2	0
AB704823	A/swine/Chachoengsao/NIAH107037_22/2011	2011	H1N1	Swine	Thailand	1A.3.3.2		1A.3.3.2	0	1A.3.3.2	match					1A.3.3.2	match
AB704839	A/swine/Chachoengsao/NIAH107037_24/2011	2011	H1N1	Swine	Thailand	1A.3.3.2		1A.3.3.2	0	1A.3.3.2	match
AB731585	A/swine/Gunma/1/2012	2012	H1N2	Swine	Japan	1A.3.3.2		1A.3.3.2	0
AB740972	A/swine/Yamagata/11/2010	2010	H1N1	Swine	Japan	1A.3.3.2		1A.3.3.2	0	1A.3.3.2	match
AB740983	A/swine/Yamagata/12/2010	2010	H1N1	Swine	Japan	1A.3.3.2		1A.3.3.2	0
AB740995	A/swine/Yamagata/17/2010	2010	H1N1	Swine	Japan	1A.3.3.2		1A.3.3.2	0
AB740999	A/swine/Yamagata/19/2010	2010	H1N1	Swine	Japan	1A.3.3.2		1A.3.3.2	0	1A.3.3.2	match
AB741007	A/swine/Tochigi/2/2011	2011	H1N2	Swine	Japan	1A.1		1A.1	0	1A.1	match
AB741015	A/swine/Mie/R02/2012	2012	H1N2	Swine	Japan	1A.1		1A.1	0	1A.1	match					1A.1	match
AB741039	A/swine/Narita/aq21/2011	2011	H1N1	Swine	Japan	1A.3.3.2		1A.3.3.2	0
AB762400	A/swine/Saitama/14/2004	2004	H1N2	Swine	Japan	1A.1		1A.1	0	1A.1	match					1A.1	match
AB762401	A/swine/Saitama/01/2005	2005	H1N2	Swine	Japan	1A.1		1A.1	0	1A.1	match					1A.1	match
AB762402	A/swine/BinhDuong/01_03/2010	2010	H1N1	Swine	Viet_Nam	1A.3.3.2		1A.3.3.2	0
AB762403	A/swine/BinhDuong/01_07/2010	2010	H1N1	Swine	Viet_Nam	1A.3.3.2		1A.3.3.2	0	1A.3.3.2	match					1A.3.3.2	match
AB762404	A/swine/NamDinh/11_05/2010	2010	H1N1	Swine	Viet_Nam	1A.3.3.2		1A.3.3.2	0
AB762405	A/swine/NamDinh/VBLM03/2011	2011	H1N1	Swine	Viet_Nam	1A.3.3.2		1A.3.3.2	0	1A.3.3.2	match
AB762406	A/swine/BaRiaVungTau/02_07_2/2011	2011	H1N1	Swine	Viet_Nam	1A.3.3.2		1A.3.3.2	0	1A.3.3.2	match					1A.3.3.2	match
AB762407	A/swine/TienGiang/02_25_1/2011	2011	H1N1	Swine	Viet_Nam	1A.3.3.2		1A.3.3.2	0	1A.3.3.2	match					1A.3.3.2	match
AB909398	A/swine/Hiroshima/8/2011	2011	H1N1	Swine	Japan	1A.3.3.2		1A.3.3.2	0	1A.3.3.2	match
AB910571	A/swine/Kagoshima/23/2012	2012	H1N1	Swine	Japan	1A.3.3.2		1A.3.3.2	0	1A.3.3.2	match
AB910579	A/swine/Chiba/30/2012	2012	H1N1	Swine	Japan	1A.1		1A.1	0	1A.1	match					1A.1	match
AB911593	A/swine/Ibaraki/46/2010	2010	H1N1	Swine	Japan	1A.3.3.2		1A.3.3.2	0	1A.3.3.2	match
AB911601	A/swine/Hiroshima/52/2011	2011	H1N1	Swine	Japan	1A.3.3.2		1A.3.3.2	0	1A.3.3.2	match
AB911609	A/swine/Kagoshima/60/2010	2010	H1N1	Swine	Japan	1A.3.3.2		1A.3.3.2	0
AB911617	A/swine/Kagoshima/65/2012	2012	H1N1	Swine	Japan	1A.3.3.2		1A.3.3.2	0	1A.3.3.2	match
AB914484	A/swine/Chiba/14/2012	2012	H1N2	Swine	Japan	1A.1		1A.1	0
AB914492	A/swine/Chiba/107/2012	2012	H1N2	Swine	Japan	1A.1		1A.1	0
AB914500	A/swine/Chiba/119/2012	2012	H1N2	Swine	Japan	1A.1		1A.1	0
AB921004	A/swine/Ibaraki/1/2013	2013	H1N2	Swine	Japan	1A.1		1A.1	0	1A.1	match					1A.1	match
AB921005	A/swine/Gunma/1/2013	2013	H1N2	Swine	Japan	1A.1		1A.1	0
AF085413	A/swine/Scotland/410440/94	1994	H1N2	Swine	United_Kingdom	1B.1		1B.1	0			1B.1	match					1B.1	match
AF085414	A/swine/England/438207/94	1994	H1N2	Swine	United_Kingdom	1B.1		1B.1	0			1B.1	match					1B.1	match
AF085415	A/swine/England/690421/95	1995	H1N2	Swine	United_Kingdom	1B.1.2		1B.1.2	0			1B.1.2	match					1B.1.2	match
AF085416	A/swine/England/17394/96	1996	H1N2	Swine	United_Kingdom	1B.1.1		1B.1.1	0			1B.1.1	match					1B.1.1	match
AF085417	A/swine/England/72685/96	1996	H1N2	Swine	United_Kingdom	1B.1.1		1B.1.1	0			1B.1.1	match					1B.1.1	match
AF091307	A/swine/Wisconsin/1/61	1961	H1N1	Swine	USA	1A.1		1A.1	0	1A.1	match					1A.1	match
AF091309	A/duck/Alberta/35/76	1976	H1N1	Duck	Canada	Other-Avian	Avian-Sw1C	Other-Avian	0
AF091310	A/turkey/Minnesota/1661/81	1981	H1N1	Turkey	USA	Other-Avian	Avian-Sw1C	Other-Avian	0
AF091311	A/mallard/Tennessee/11464/85	1985	H1N1	Mallard	USA	Other-Avian	Avian-Sw1C	Other-Avian	0
AF091313	A/duck/Bavaria/1/77	1977	H1N1	Duck	Germany	Other-Avian		Other-Avian	0
AF091314	A/swine/Netherlands/3/80	1980	H1N1	Swine	Netherlands	1C.1		1C.1	0					1C.1	match					1C.1	match
AF091315	A/swine/Italy_Virus/671/87	1987	H1N1	Swine	Italy	1C.1		1C.1	0					1C.1	match					1C.1	match
AF091316	A/swine/Belgium/1/83	1983	H1N1	Swine	Belgium	1C.1		1C.1	0					1C.1	match					1C.1	match
AF091317	A/swine/Netherlands/12/85	1985	H1N1	Swine	Netherlands	1C.1		1C.1	0					1C.1	match					1C.1	match
AF116575	A/Brevig_Mission/1/1918	1918	H1N1	Human	USA	Other-Human	Human-Sw1B-like	Other-Human	0
AF116576	A/New_York/1/18	1918	H1N1	Human	USA	Other-Human	Human-Sw1B-like	Other-Human	0
AF222026	A/Swine/Wisconsin/125/97	1997	H1N1	Swine	USA	1A.1		1A.1	0	1A.1	match
AF222027	A/Swine/Wisconsin/136/97	1997	H1N1	Swine	USA	1A.1		1A.1	0	1A.1	match					1A.1	match
AF222028	A/Swine/Wisconsin/163/97	1997	H1N1	Swine	USA	1A.1	tool mismatch	1A.1-like	999
AF222029	A/Swine/Wisconsin/164/97	1997	H1N1	Swine	USA	1A.1	tool mismatch	1A.1-like	999	1A.1	match
AF222030	A/Swine/Wisconsin/166/97	1997	H1N1	Swine	USA	1A.1	tool mismatch	1A.1-like	999	1A.1	match
AF222031	A/Swine/Wisconsin/168/97	1997	H1N1	Swine	USA	1A.1	tool mismatch	1A.1-like	999
AF222032	A/Swine/Wisconsin/235/97	1997	H1N1	Swine	USA	1A.1		1A.1	0
AF222033	A/Swine/Wisconsin/238/97	1997	H1N1	Swine	USA	1A.1		1A.1	0	1A.1	match
AF222034	A/Swine/Wisconsin/457/98	1998	H1N1	Swine	USA	1A.1	tool mismatch	1A.1-like	999	1A.1	match
AF222035	A/Swine/Wisconsin/458/98	1998	H1N1	Swine	USA	1A.1		1A.1	0	1A.1	match					1A.1	match
AF222036	A/Swine/Wisconsin/464/98	1998	H1N1	Swine	USA	1A.1		1A.1	0	1A.1	match					1A.1	match
AF250124	A/Swine/Indiana/9K035/99	1999	H1N2	Swine	USA	1A.3.3.3		1A.3.3.3	0
AF320056	A/swine/France/3614/1984	1984	H1N1	Swine	France	1C.1		1C.1	0					1C.1	match					1C.1	match
AF320057	A/swine/France/4203/1985	1985	H1N1	Swine	France	1C.1		1C.1	0					1C.1	match					1C.1	match
AF320058	A/swine/France/4510/1986	1986	H1N1	Swine	France	1C.1		1C.1	0					1C.1	match					1C.1	match
AF320059	A/swine/France/525/1994	1994	H1N1	Swine	France	1C.1		1C.1	0					1C.1	match					1C.1	match
AF320060	A/swine/Netherlands/97/1981	1981	H1N1	Swine	Netherlands	1C.1		1C.1	0					1C.1	match					1C.1	match
AF320061	A/swine/Netherlands/12/1985	1985	H1N1	Swine	Netherlands	1C.1		1C.1	0					1C.1	match					1C.1	match
AF320062	A/Swine/Netherlands/1/87	1987	H1N1	Swine	Netherlands	1C.1		1C.1	0					1C.1	match					1C.1	match
AF320063	A/swine/Netherlands/1743/1993	1993	H1N1	Swine	Netherlands	1C.1		1C.1	0					1C.1	match					1C.1	match
AF320064	A/swine/Netherlands/609/1996	1996	H1N1	Swine	Netherlands	1C.1		1C.1	0					1C.1	match					1C.1	match
AF320065	A/swine/Netherlands/386/1986	1986	H1N1	Swine	Netherlands	1C.1		1C.1	0					1C.1	match					1C.1	match
AF320066	A/swine/Netherlands/477/1993	1993	H1N1	Swine	Netherlands	1C.1		1C.1	0					1C.1	match					1C.1	match
AF320067	A/swine/Netherlands/25/1980	1980	H1N1	Swine	Netherlands	1C.1		1C.1	0					1C.1	match					1C.1	match
AF386773	A/Switzerland/5389/95	1995	H1N1	Human	Switzerland	Other-Human	Human-Sw1B.2-like	Other-Human	0
AF386776	A/Hong_Kong/1035/98	1998	H1N1	Human	Hong_Kong	Other-Human	Human-Sw1B.2-like	Other-Human	0
AF386777	A/Hong_Kong/1035/98	1998	H1N1	Human	Hong_Kong	Other-Human	Human-Sw1B.2-like	Other-Human	0
AF386778	A/Hong_Kong/1035/98	1998	H1N1	Human	Hong_Kong	Other-Human	Human-Sw1B.2-like	Other-Human	0			human	match					human	match
AF386780	A/Hong_Kong/1134/98	1998	H1N1	Human	Hong_Kong	Other-Human	Human-Sw1B.2-like	Other-Human	0			human	match					human	match
AF408859	A/NWS/G70C	NON	H1N9	Human		Other-Human	Human-Sw1B-like	Other-Human	0
AF455675	A/Swine/Ohio/891/01	2001	H1N2	Swine	USA	1A.3.3.3		1A.3.3.3	0	1A.3.3.3	match
AF455676	A/Swine/North_Carolina/98225/01	2001	H1N2	Swine	USA	1A.2		1A.2	0
AF455677	A/Swine/North_Carolina/93523/01	2001	H1N2	Swine	USA	1A.3.3		1A.3.3	0	1A.3	no					1A.3.3	match
AF455678	A/Swine/Minnesota/55551/00	2000	H1N2	Swine	USA	1A.2		1A.2	0	1A.2	match					1A.2	match
AF455679	A/Swine/Iowa/930/01	2001	H1N2	Swine	USA	1A.2		1A.2	0	1A.2	match
AF455680	A/Swine/Indiana/P12439/00	2000	H1N2	Swine	USA	1A.3.3		1A.3.3	0
AF455681	A/Swine/Illinois/100085A/01	2001	H1N2	Swine	USA	1A.3.3.3		1A.3.3.3	0	1A.3.3.3	match
AF455682	A/Swine/Illinois/100084/01	2001	H1N2	Swine	USA	1A.3.3.3		1A.3.3.3	0
AF494246	A/DSP/43	1943	H1N1	Human		Other-Human	Human-Sw1B-like	Other-Human	0
AF494248	A/Marton/43	1943	H1N1	Human		Other-Human	Human-Sw1B-like	Other-Human	0
AJ344002	A/swine/Cotes_dArmor/1515/1999	1999	H1N1	Swine	France	1C.1		1C.1	0					1C.1	match					1C.1	match
AJ344003	A/swine/Belgium/117/96	1996	H1N1	Swine	Belgium	1C.1		1C.1	0					1C.1	match					1C.1	match
AJ344004	A/swine/Cotes_dArmor/918/2000	2000	H1N1	Swine	France	1C.2.3		1C.2.3	0					1C.2.3	match					1C.2.3	match
AJ344005	A/swine/Cotes_dArmor/800/00	2000	H1N2	Swine	France	1B.1.2.3		1B.1.2.3	0			1B.1.2.3	match					1B.1.2.3	match
AJ344006	A/swine/Cotes_dArmor/799/00	2000	H1N2	Swine	France	1B.1.2.3		1B.1.2.3	0			1B.1.2.3	match					1B.1.2.3	match
AJ344007	A/swine/Cotes_dArmor/790/97	1997	H1N2	Swine	France	1B.1.2.3		1B.1.2.3	0			1B.1.2.3	match					1B.1.2.3	match
AJ344008	A/swine/Italy/1456_1/96	1996	H1N1	Swine	Italy	1C.1		1C.1	0					1C.1	match					1C.1	match
AJ344009	A/swine/Italy/1390_5/95	1995	H1N1	Swine	Italy	1C.1		1C.1	0					1C.1	match					1C.1	match
AJ344010	A/swine/Italy/1081/00	2000	H1N2	Swine	Italy	1B.1.2.1		1B.1.2.1	0			1B.1.2.1	match					1B.1.2.1	match
AJ344011	A/swine/France/2111/1995	1995	H1N1	Swine	France	1C.1		1C.1	0					1C.1	match					1C.1	match
AJ344012	A/swine/Italy/1521/98	1998	H1N2	Swine	Italy	1B.1.2.2		1B.1.2.2	0			1B.1.2.2	match					1B.1.2.2	match
AJ344013	A/swine/Italy/2064/99	1999	H1N2	Swine	Italy	1C.2		1C.2	0					1C.2	match					1C.2	match
AJ344015	A/swine/Finistere/2899/1982	1982	H1N1	Swine	France	1C.1		1C.1	0					1C.1	match					1C.1	match
AJ344016	A/swine/Italy/1511/98	1998	H1N1	Swine	Italy	1C.1		1C.1	0					1C.1	match					1C.1	match
AJ344017	A/swine/Italy/1509_6/97	1997	H1N1	Swine	Italy	1C.1		1C.1	0					1C.1	match					1C.1	match
AJ344018	A/swine/Italy/3364/00	2000	H1N1	Swine	Italy	1C.2.2		1C.2.2	0					1C.2.2	match					1C.2.2	match
AJ344019	A/swine/Italy/1498_2/97	1997	H1N1	Swine	Italy	1C.1		1C.1	0					1C.1	match					1C.1	match
AJ344020	A/swine/Italy/1589/98	1998	H1N1	Swine	Italy	1C.1		1C.1	0					1C.1	match					1C.1	match
AJ344021	A/swine/Cotes_dArmor/1455/1999	1999	H1N1	Swine	France	1C.2.3		1C.2.3	0					1C.2.3	match					1C.2.3	match
AJ412708	A/swine/Cotes_dArmor/1121/2000	2000	H1N1	Swine	France	1C.2.3		1C.2.3	0					1C.2.3	match					1C.2.3	match
AJ412709	A/swine/Cotes_dArmor/604/99	1999	H1N2	Swine	France	1B.1.1		1B.1.1	0			1B.1.1	match					1B.1.1	match
AJ412710	A/swine/Cotes_dArmor/2433/98	1998	H1N2	Swine	France	1B.1.2.3	tool mismatch	1B.1.2.2-3-like	999			1B.1.2.3	match					1B.1.2.3	match
AJ412711	A/swine/Cotes_dArmor/1482/1999	1999	H1N1	Swine	France	1C.1		1C.1	0					1C.1	match					1C.1	match
AJ412712	A/swine/Cotes_dArmor/1488/1999	1999	H1N1	Swine	France	1C.2.3		1C.2.3	0					1C.2.3	match					1C.2.3	match
AJ517816	A/swine/Italy/110971/2001	2001	H1N1	Swine	Italy	1C.2.3		1C.2.3	0					1C.2.3	match					1C.2.3	match
AJ517817	A/swine/Italy/13260/2001	2001	H1N1	Swine	Italy	1C.2		1C.2	0					1C.2	match					1C.2	match
AJ517818	A/swine/Italy/10951/2001	2001	H1N1	Swine	Italy	1C.1		1C.1	0					1C.1	match					1C.1	match
AJ517819	A/swine/Italy/3088/00	2000	H1N1	Swine	Italy	1C.1		1C.1	0					1C.1	match					1C.1	match
AJ517820	A/swine/Cotes_dArmor/736/2001	2001	H1N1	Swine	France	1C.2.3		1C.2.3	0					1C.2.3	match					1C.2.3	match
AM490218	A/swine/Morbihan/0070/2005	2005	H1N1	Swine	France	1C.2.1		1C.2.1	0					1C.2.1	match					1C.2.1	match
AM490219	A/swine/Cotes_dArmor/0118/2006	2006	H1N1	Swine	France	1C.2.1		1C.2.1	0					1C.2.1	match					1C.2.1	match
AM490220	A/swine/Cotes_dArmor/0184/2006	2006	H1N1	Swine	France	1C.2.1		1C.2.1	0					1C.2.1	match					1C.2.1	match
AM490221	A/swine/Cotes_dArmor/0227/2005	2005	H1N1	Swine	France	1C.2.1		1C.2.1	0					1C.2.1	match					1C.2.1	match
AM490222	A/swine/Cotes_dArmor/0250/2006	2006	H1N1	Swine	France	1C.2.1		1C.2.1	0					1C.2.1	match					1C.2.1	match
AM490223	A/swine/Cotes_dArmor/0136_18/2006	2006	H1N1	Swine	France	1C.2.1		1C.2.1	0					1C.2.1	match					1C.2.1	match
AM490224	A/swine/Cotes_dArmor/0136_17/2006	2006	H1N2	Swine	France	1B.1.2.3		1B.1.2.3	0			1B.1.2.3	match					1B.1.2.3	match
AM503547	A/swine/Cotes_dArmor/0040/2007	2007	H1N2	Swine	France	1B.1.2.3		1B.1.2.3	0			1B.1.2.3	match					1B.1.2.3	match
AM503894	A/swine/Cotes_dArmor/0190/2006	2006	H1N1	Swine	France	1B.1.2.3		1B.1.2.3	0			1B.1.2.3	match					1B.1.2.3	match
AM503895	A/swine/Cotes_dArmor/0231/2006	2006	H1N1	Swine	France	1C.2.1		1C.2.1	0					1C.2.1	match					1C.2.1	match
AM503896	A/swine/Cotes_dArmor/60293/2001	2001	H1N1	Swine	France	1B.1.1		1B.1.1	0			1B.1.1	match					1B.1.1	match
AM503897	A/swine/Cotes_dArmor/98574/2001	2001	H1N1	Swine	France	1B.1.1		1B.1.1	0			1B.1.1	match					1B.1.1	match
AM503898	A/swine/Cotes_dArmor/50388/2000	2000	H1N2	Swine	France	1B.1.2.3		1B.1.2.3	0			1B.1.2.3	match					1B.1.2.3	match
AM503899	A/swine/Cotes_dArmor/43394/2002	2002	H1N2	Swine	France	1B.1.2.3		1B.1.2.3	0			1B.1.2.3	match					1B.1.2.3	match
AM503900	A/swine/Ile_et_Vilaine/76462/2004	2004	H1N2	Swine	France	1B.1.2.3		1B.1.2.3	0			1B.1.2.3	match					1B.1.2.3	match
AM503901	A/swine/Cotes_dArmor/0123/2006	2006	H1N2	Swine	France	1B.1.2.3		1B.1.2.3	0			1B.1.2.3	match					1B.1.2.3	match
AM503902	A/swine/Cotes_dArmor/0113/2006	2006	H1N2	Swine	France	1B.1.2.3		1B.1.2.3	0			1B.1.2.3	match					1B.1.2.3	match
AM503903	A/swine/Cotes_dArmor/0041/2007	2007	H1N2	Swine	France	1B.1.2.3		1B.1.2.3	0			1B.1.2.3	match					1B.1.2.3	match
AM777809	A/swine/Cotes_dArmor/0075/2007	2007	H1N1	Swine	France	1C.2.1		1C.2.1	0					1C.2.1	match					1C.2.1	match
AM777810	A/swine/Cotes_dArmor/016007/2005	2005	H1N1	Swine	France	1B.1.1		1B.1.1	0			1B.1.1	match					1B.1.1	match
AM777811	A/swine/Cotes_dArmor/0314/2006	2006	H1N2	Swine	France	1B.1.2.3		1B.1.2.3	0			1B.1.2.3	match					1B.1.2.3	match
AM777812	A/swine/Cotes_dArmor/0214/2006	2006	H1N2	Swine	France	1B.1.1		1B.1.1	0			1B.1.1	match					1B.1.1	match
AM777813	A/swine/Morbihan/0028/2007	2007	H1N2	Swine	France	1B.1.2.3		1B.1.2.3	0			1B.1.2.3	match					1B.1.2.3	match
AM777814	A/swine/Cotes_dArmor/0111/2007	2007	H1N2	Swine	France	1B.1.2.3		1B.1.2.3	0			1B.1.2.3	match					1B.1.2.3	match
AM777815	A/swine/Cotes_dArmor/0125/2007	2007	H1N2	Swine	France	1B.1.2.3		1B.1.2.3	0			1B.1.2.3	match					1B.1.2.3	match
AM778088	A/swine/Loire_Atlantique/0261/2006	2006	H1N1	Swine	France	1C.2.1		1C.2.1	0					1C.2.1	match					1C.2.1	match
AM778089	A/swine/Cotes_dArmor/0223/2006	2006	H1N1	Swine	France	1C.2.1		1C.2.1	0					1C.2.1	match					1C.2.1	match
AM778090	A/swine/Cotes_dArmor/002007/2006	2006	H1N1	Swine	France	1C.2.1		1C.2.1	0					1C.2.1	match					1C.2.1	match
AM920728	A/swine/Germany/Vi5698/1995	1995	H1N1	Swine	Germany	1C.1		1C.1	0					1C.1	match					1C.1	match
AM920737	A/swine/Germany/SEk1178/2000	2000	H1N2	Swine	Germany	1C.2.2		1C.2.2	0					1C.2.2	match					1C.2.2	match
AM921777	A/swine/Finistere/0194/2006	2006	H1N2	Swine	France	1B.1.2.3		1B.1.2.3	0			1B.1.2.3	match					1B.1.2.3	match
AM921778	A/swine/Cotes_dArmor/346932/2001	2001	H1N2	Swine	France	1B.1.1		1B.1.1	0			1B.1.1	match					1B.1.1	match
AM921779	A/swine/Cotes_dArmor/48376/2002	2002	H1N2	Swine	France	1B.1.1		1B.1.1	0			1B.1.1	match					1B.1.1	match
AY038014	A/Turkey/MO/24093/99	1999	H1N2	Turkey	USA	1A.3.3	swine-to-avian	1A.3.3	0
AY060030	A/SW/AR/12491/00	2000	H1N2	Swine	USA	1A.3.3		1A.3.3	0	1A.3.3	match
AY060031	A/SW/MN/12883/00	2000	H1N2	Swine	USA	1A.3.3		1A.3.3	0	1A.3.3	match					1A.3.3	match
AY060032	A/SW/MN/13130/00	2000	H1N2	Swine	USA	1A.3.3		1A.3.3	0
AY060033	A/SW/KS/13481_T/00	2000	H1N2	Swine	USA	1A.3.3		1A.3.3	0	1A.3.3	match
AY060034	A/SW/KS/13481_S/00	2000	H1N2	Swine	USA	1A.3.3		1A.3.3	0	1A.3.3	match					1A.3.3	match
AY060035	A/SW/MN/16356/01	2001	H1N2	Swine	USA	1A.2		1A.2	0
AY060036	A/SW/MN/3128/00	2000	H1N2	Swine	USA	1A.3	tool mismatch	1A.2-3-like	999
AY060037	A/SW/MN/3227/00	2000	H1N2	Swine	USA	1A.2		1A.2	0
AY060038	A/SW/IN/14810_T/01	2001	H1N2	Swine	USA	1A.3.3		1A.3.3	0	1A.3.3	match
AY060039	A/SW/IN/14810_S/01	2001	H1N2	Swine	USA	1A.3.3		1A.3.3	0
AY060040	A/SW/NC/17366/01	2001	H1N2	Swine	USA	1A.3.2	tool mismatch	1A.3.2-3-like	999
AY060041	A/SW/NE/21147/01	2001	H1N2	Swine	USA	1A.1		1A.1	0	1A.1	match
AY060042	A/SW/MN/22860_T/01	2001	H1N2	Swine	USA	1A.1		1A.1	0	1A.1	match
AY060043	A/SW/MN/22860_S/01	2001	H1N2	Swine	USA	1A.1		1A.1	0	1A.1	match
AY060044	A/SW/NE/18339/01	2001	H1N2	Swine	USA	1A.3.3		1A.3.3	0
AY060045	A/SW/OH/7802/00	2000	H1N2	Swine	USA	1A.3.3		1A.3.3	0	1A.3.3	match
AY060046	A/SW/CO/17871/01	2001	H1N2	Swine	USA	1A.2		1A.2	0
AY060047	A/SW/MN/23124_T/01	2001	H1N2	Swine	USA	1A.3.3.3		1A.3.3.3	0
AY060048	A/SW/MN/23124_S/01	2001	H1N2	Swine	USA	1A.3.3.3		1A.3.3.3	0	1A.3.3.3	match					1A.3.3.3	match
AY060049	A/SW/MO/1877/01	2001	H1N2	Swine	USA	1A.2		1A.2	0
AY060050	A/SW/MN/16419/01	2001	H1N2	Swine	USA	1A.3.3.3		1A.3.3.3	0
AY060051	A/SW/MN/34893/01	2001	H1N2	Swine	USA	1A.3	tool mismatch	1A.2-3-like	999	1A.3	match					1A.3	match
AY060052	A/SW/MN/17138/01	2001	H1N2	Swine	USA	1A.1		1A.1	0	1A.1	match
AY129156	A/Swine/Korea/CY02/02	2002	H1N2	Swine	South_Korea	1A.2		1A.2	0
AY180460	A/Quail/Nanchang/12_340/2000	2000	H1N1	Quail	China	Other-Human	human-to-avian	Other-Human	0
AY233393	A/Duck/NC/91347/01	2001	H1N2	Duck	USA	1A.2		1A.2	0
AY282756	A/Memphis/14/96_M	1996	H1N1	Human	USA	Other-Human	Human-Sw1B.2-like	Other-Human	0			human	match					human	match
AY282757	A/Memphis/14/96_M1	1996	H1N1	Human	USA	Other-Human	Human-Sw1B.2-like	Other-Human	0
AY282759	A/Memphis/14/96_E1	1996	H1N1	Human	USA	Other-Human	Human-Sw1B.2-like	Other-Human	0			human	match					human	match
AY289927	A/Texas/36/91	1991	H1N1	Human	USA	Other-Human	Human-Sw1B.2-like	Other-Human	0
AY377929	A/swine/Taichung/200_8/2002	2002	H1N1	Pig	Taiwan	1A.1.1		1A.1.1	0	1A.1.1	match					1A.1.1	match
AY377936	A/swine/Pingtung/92_2/2003	2003	H1N2	Swine	Taiwan	1A.1.1		1A.1.1	0
AY590822	A/sw/Gent/108/01	2001	H1N2	Swine	Belgium	1B.1.2.1		1B.1.2.1	0			1B.1.2.1	match					1B.1.2.1	match
AY590823	A/sw/Gent/7625/99	1999	H1N2	Swine	Belgium	1B.1.2.1		1B.1.2.1	0			1B.1.2.1	match					1B.1.2.1	match
AY590824	A/sw/Belgium/1/98	1998	H1N1	Swine	Belgium	1C.2		1C.2	0					1C.2	match					1C.2	match
AY619961	A/swine/Saskatchewan/18789/02	2002	H1N1	Swine	Canada	Other-Avian	avian-to-swine	Other-Avian	0											1C.1	match
AY633212	A/mallard/Alberta/211/1998	1998	H1N1	Mallard	Canada	Other-Avian	Avian-Sw1C	Other-Avian	0
AY852271	A/swine/Guangdong/711/2001	2001	H1N1	Swine	China	1A.1		1A.1	0	1A.1	match					1A.1	match
CY001952	A/New_York/205/2001	2001	H1N1	Human	USA	Other-Human	Human-Sw1B.2-like	Other-Human	0			human	match					human	match
CY002616	A/New_York/208/2001	2001	H1N1	Human	USA	Other-Human	Human-Sw1B.2-like	Other-Human	0
CY002624	A/New_York/230/2003	2003	H1N1	Human	USA	Other-Human	Human-Sw1B.2-like	Other-Human	0
CY002632	A/New_York/231/2003	2003	H1N2	Human	USA	1B.2.2		1B.2.2	0			human	match					human	match
CY002656	A/New_York/294/2003	2003	H1N2	Human	USA	1B.2.2		1B.2.2	0
CY002664	A/New_York/297/2003	2003	H1N2	Human	USA	1B.2.2		1B.2.2	0			human	match					human	match
CY002704	A/New_York/348/2003	2003	H1N1	Human	USA	Other-Human	Human-Sw1B.2-like	Other-Human	0
CY002800	A/New_York/308/2001	2001	H1N1	Human	USA	Other-Human	Human-Sw1B.2-like	Other-Human	0			human	match					human	match
CY002984	A/New_York/221/2003	2003	H1N1	Human	USA	Other-Human	Human-Sw1B.2-like	Other-Human	0			human	match					human	match
CY002992	A/New_York/226/2003	2003	H1N2	Human	USA	1B.2.2		1B.2.2	0
CY003016	A/New_York/246/2001	2001	H1N1	Human	USA	Other-Human	Human-Sw1B.2-like	Other-Human	0			human	match					human	match
CY003024	A/New_York/341/2001	2001	H1N1	Human	USA	Other-Human	Human-Sw1B.2-like	Other-Human	0
CY003312	A/New_York/302/2001	2001	H1N1	Human	USA	Other-Human	Human-Sw1B.2-like	Other-Human	0			human	match					human	match
CY003328	A/New_York/346/2001	2001	H1N1	Human	USA	Other-Human	Human-Sw1B.2-like	Other-Human	0			human	match					human	match
CY003368	A/New_York/217/2002	2002	H1N2	Human	USA	1B.2.2		1B.2.2	0
CY003384	A/New_York/293/2003	2003	H1N1	Human	USA	Other-Human	Human-Sw1B.2-like	Other-Human	0
CY003472	A/New_York/443/2001	2001	H1N1	Human	USA	Other-Human	Human-Sw1B.2-like	Other-Human	0
CY003480	A/New_York/446/2001	2001	H1N1	Human	USA	Other-Human	Human-Sw1B.2-like	Other-Human	0
CY003672	A/New_York/482/2003	2003	H1N2	Human	USA	1B.2.2		1B.2.2	0
CY003696	A/New_York/489/2003	2003	H1N2	Human	USA	1B.2.2		1B.2.2	0
CY003769	A/New_York/417/2002	2002	H1N2	Human	USA	1B.2.2		1B.2.2	0
CY004466	A/mallard_duck/ALB/46/1977	1977	H1N1	Mallard	Canada	Other-Avian	Avian-Sw1C	Other-Avian	0
CY004474	A/pintail_duck/ALB/219/1977	1977	H1N1	Pintail	Canada	Other-Avian	Avian-Sw1C	Other-Avian	0
CY004482	A/pintail_duck/ALB/238/1979	1979	H1N1	Pintail	Canada	Other-Avian	Avian-Sw1C	Other-Avian	0
CY004490	A/mallard/Alberta/965/1979	1979	H1N1	Mallard	Canada	Other-Avian	Avian-Sw1C	Other-Avian	0
CY004504	A/mallard/Alberta/267/1996	1996	H1N1	Mallard	Canada	Other-Avian	Avian-Sw1C	Other-Avian	0
CY004507	A/mallard/ALB/201/1998	1998	H1N1	Mallard	Canada	Other-Avian	Avian-Sw1C	Other-Avian	0
CY004531	A/mallard_duck/ALB/322/1988	1988	H1N1	Mallard	Canada	Other-Avian	Avian-Sw1C	Other-Avian	0
CY004539	A/blue_winged_teal/Alberta/141/1992	1992	H1N1	Blue_Winged_Teal	Canada	Other-Avian	Avian-Sw1C	Other-Avian	0
CY004546	A/pintail_duck/Alberta/210/2002	2002	H1N1	Pintail	Canada	Other-Avian	Avian-Sw1C	Other-Avian	0
CY004592	A/mallard/Alberta/127/1977	1977	H1N1	Mallard	Canada	Other-Avian	Avian-Sw1C	Other-Avian	0
CY005866	A/pigeon/MN/1407/1981	1981	H1N1	Pigeon	USA	Other-Avian	Avian-Sw1C	Other-Avian	0
CY006107	A/New_York/219/2003	2003	H1N2	Human	USA	1B.2.2		1B.2.2	0
CY006355	A/New_York/242/2001	2001	H1N1	Human	USA	Other-Human	Human-Sw1B.2-like	Other-Human	0
CY006675	A/New_York/494/2002	2002	H1N1	Human	USA	Other-Human	Human-Sw1B.2-like	Other-Human	0			human	match					human	match
CY006875	A/New_York/309/2001	2001	H1N1	Human	USA	Other-Human	Human-Sw1B.2-like	Other-Human	0
CY007467	A/Canterbury/106/2004	2004	H1N1	Human	New_Zealand	Other-Human	Human-Sw1B.2-like	Other-Human	0
CY008988	A/Denver/1/1957	1957	H1N1	Human	USA	Other-Human	Human-Sw1B-like	Other-Human	0
CY009196	A/Canterbury/36/2000	2000	H1N1	Human	New_Zealand	Other-Human	Human-Sw1B.2-like	Other-Human	0			human	match					human	match
CY009212	A/Canterbury/33/2000	2000	H1N1	Human	New_Zealand	Other-Human	Human-Sw1B.2-like	Other-Human	0			human	match					human	match
CY009228	A/Canterbury/34/2000	2000	H1N1	Human	New_Zealand	Other-Human	Human-Sw1B.2-like	Other-Human	0
CY009292	A/Hong_Kong/117/1977	1977	H1N1	Human	Hong_Kong	Other-Human	Human-Sw1B-like	Other-Human	0
CY009324	A/Melbourne/1935	1935	H1N1	Human	Australia	Other-Human	Human-Sw1B-like	Other-Human	0
CY009340	A/Malaysia/54	1954	H1N1	Human	Malaysia	Other-Human	Human-Sw1B-like	Other-Human	0
CY009444	A/Puerto_Rico/8/1934	1934	H1N1	Human	Puerto_Rico	Other-Human	Human-Sw1B-like	Other-Human	0
CY009532	A/Canterbury/37/2000	2000	H1N1	Human	New_Zealand	Other-Human	Human-Sw1B.2-like	Other-Human	0			human	match					human	match
CY009548	A/Canterbury/65/2000	2000	H1N1	Human	New_Zealand	Other-Human	Human-Sw1B.2-like	Other-Human	0			human	match					human	match
CY009596	A/Cam/46	1946	H1N1	Human		Other-Human	Human-Sw1B-like	Other-Human	0
CY009628	A/swine/1931	1931	H1N1	Swine	Unknown	1A.1		1A.1	0	1A.1	match					1A.1	match
CY009756	A/Canterbury/23/2000	2000	H1N1	Human	New_Zealand	Other-Human	Human-Sw1B.2-like	Other-Human	0			human	match					human	match
CY009844	A/Canterbury/57/2000	2000	H1N1	Human	New_Zealand	Other-Human	Human-Sw1B.2-like	Other-Human	0
CY009876	A/Canterbury/16/2001	2001	H1N1	Human	New_Zealand	Other-Human	Human-Sw1B.2-like	Other-Human	0			human	match					human	match
CY009884	A/Canterbury/41/2001	2001	H1N1	Human	New_Zealand	Other-Human	Human-Sw1B.2-like	Other-Human	0			human	match					human	match
CY009892	A/Swine/Spain/50047/2003	2003	H1N1	Swine	Spain	1C.2.2		1C.2.2	0					1C.2.2	match					1C.2.2	match
CY009916	A/swine/Tennessee/25/1977	1977	H1N1	Swine	USA	1A.1		1A.1	0	1A.1	match					1A.1	match
CY009980	A/Canterbury/153/2001	2001	H1N1	Human	New_Zealand	Other-Human	Human-Sw1B.2-like	Other-Human	0			human	match					human	match
CY010100	A/Canterbury/27/2000	2000	H1N1	Human	New_Zealand	Other-Human	Human-Sw1B.2-like	Other-Human	0
CY010116	A/Canterbury/58/2000	2000	H1N1	Human	New_Zealand	Other-Human	Human-Sw1B.2-like	Other-Human	0
CY010140	A/Canterbury/95/2000	2000	H1N1	Human	New_Zealand	Other-Human	Human-Sw1B.2-like	Other-Human	0			human	match					human	match
CY010148	A/Canterbury/17/2001	2001	H1N1	Human	New_Zealand	Other-Human	Human-Sw1B.2-like	Other-Human	0			human	match					human	match
CY010196	A/Canterbury/27/2001	2001	H1N1	Human	New_Zealand	Other-Human	Human-Sw1B.2-like	Other-Human	0			human	match					human	match
CY010212	A/Canterbury/30/2001	2001	H1N1	Human	New_Zealand	Other-Human	Human-Sw1B.2-like	Other-Human	0
CY010260	A/Canterbury/48/2001	2001	H1N1	Human	New_Zealand	Other-Human	Human-Sw1B.2-like	Other-Human	0			human	match					human	match
CY010308	A/Canterbury/119/2001	2001	H1N1	Human	New_Zealand	Other-Human	Human-Sw1B.2-like	Other-Human	0			human	match					human	match
CY010340	A/Canterbury/144/2001	2001	H1N1	Human	New_Zealand	Other-Human	Human-Sw1B.2-like	Other-Human	0			human	match					human	match
CY010348	A/Canterbury/155/2001	2001	H1N1	Human	New_Zealand	Other-Human	Human-Sw1B.2-like	Other-Human	0			human	match					human	match
CY010372	A/USSR/90/1977	1977	H1N1	Human	Russia	Other-Human	Human-Sw1B-like	Other-Human	0
CY010404	A/West_Coast/33/2001	2001	H1N1	Human	New_Zealand	Other-Human	Human-Sw1B.2-like	Other-Human	0
CY010412	A/Canterbury/51/2001	2001	H1N1	Human	New_Zealand	Other-Human	Human-Sw1B.2-like	Other-Human	0			human	match					human	match
CY010420	A/Canterbury/63/2001	2001	H1N1	Human	New_Zealand	Other-Human	Human-Sw1B.2-like	Other-Human	0			human	match					human	match
CY010452	A/Canterbury/70/2001	2001	H1N1	Human	New_Zealand	Other-Human	Human-Sw1B.2-like	Other-Human	0			human	match					human	match
CY010532	A/New_York/621/1995	1995	H1N1	Human	USA	Other-Human	Human-Sw1B.2-like	Other-Human	0			human	match					human	match
CY010540	A/New_York/627/1995	1995	H1N1	Human	USA	Other-Human	Human-Sw1B.2-like	Other-Human	0			human	match					human	match
CY010572	A/swine/Spain/51915/2003	2003	H1N1	Swine	Spain	1C.2.1		1C.2.1	0					1C.2.1	match					1C.2.1	match
CY010580	A/swine/Spain/53207/2004	2004	H1N1	Swine	Spain	1C.2.1		1C.2.1	0					1C.2.1	match					1C.2.1	match
CY010772	A/Canterbury/22/2001	2001	H1N1	Human	New_Zealand	Other-Human	Human-Sw1B.2-like	Other-Human	0
CY010780	A/Canterbury/42/2001	2001	H1N1	Human	New_Zealand	Other-Human	Human-Sw1B.2-like	Other-Human	0
CY010820	A/New_York/638/1995	1995	H1N1	Human	USA	Other-Human	Human-Sw1B.2-like	Other-Human	0
CY010828	A/New_York/651/1995	1995	H1N1	Human	USA	Other-Human	Human-Sw1B.2-like	Other-Human	0			human	match					human	match
CY010836	A/New_York/653/1996	1996	H1N1	Human	USA	Other-Human	Human-Sw1B.2-like	Other-Human	0
CY010876	A/Memphis/11/1978	1978	H1N1	Human	USA	Other-Human	Human-Sw1B-like	Other-Human	0
CY010884	A/Memphis/13/1978	1978	H1N1	Human	USA	Other-Human	Human-Sw1B-like	Other-Human	0
CY010908	A/Memphis/7/1980	1980	H1N1	Human	USA	Other-Human	Human-Sw1B-like	Other-Human	0
CY010932	A/Memphis/7/1983	1983	H1N1	Human	USA	Other-Human	Human-Sw1B-like	Other-Human	0
CY010940	A/Memphis/8/1983	1983	H1N1	Human	USA	Other-Human	Human-Sw1B-like	Other-Human	0
CY010948	A/Memphis/12/1983	1983	H1N1	Human	USA	Other-Human	Human-Sw1B-like	Other-Human	0
CY010956	A/Memphis/15/1983	1983	H1N1	Human	USA	Other-Human	Human-Sw1B-like	Other-Human	0
CY010964	A/Memphis/16/1983	1983	H1N1	Human	USA	Other-Human	Human-Sw1B-like	Other-Human	0
CY011088	A/Canterbury/152/2001	2001	H1N1	Human	New_Zealand	Other-Human	Human-Sw1B.2-like	Other-Human	0
CY011168	A/Waikato/7/2001	2001	H1N1	Human	New_Zealand	Other-Human	Human-Sw1B.2-like	Other-Human	0
CY011184	A/Waikato/10/2001	2001	H1N1	Human	New_Zealand	Other-Human	Human-Sw1B.2-like	Other-Human	0
CY011216	A/Wellington/9/2001	2001	H1N1	Human	New_Zealand	Other-Human	Human-Sw1B.2-like	Other-Human	0
CY011224	A/Waikato/51/2001	2001	H1N1	Human	New_Zealand	Other-Human	Human-Sw1B.2-like	Other-Human	0
CY011232	A/Waikato/42/2001	2001	H1N1	Human	New_Zealand	Other-Human	Human-Sw1B.2-like	Other-Human	0			human	match					human	match
CY011280	A/New_York/649/1995	1995	H1N1	Human	USA	Other-Human	Human-Sw1B.2-like	Other-Human	0			human	match					human	match
CY011312	A/Memphis/13/1983	1983	H1N1	Human	USA	Other-Human	Human-Sw1B-like	Other-Human	0
CY011608	A/Wellington/32/2001	2001	H1N1	Human	New_Zealand	Other-Human	Human-Sw1B.2-like	Other-Human	0			human	match					human	match
CY011792	A/New_York/626/1996	1996	H1N1	Human	USA	Other-Human	Human-Sw1B.2-like	Other-Human	0
CY011952	A/Waikato/19/2000	2000	H1N1	Human	New_Zealand	Other-Human	Human-Sw1B.2-like	Other-Human	0
CY012440	A/Memphis/19/1983	1983	H1N1	Human	USA	Other-Human	Human-Sw1B-like	Other-Human	0
CY012608	A/Wellington/16/2000	2000	H1N1	Human	New_Zealand	Other-Human	Human-Sw1B.2-like	Other-Human	0			human	match					human	match
CY012800	A/mallard/Ohio/171/1990	1990	H1N1	Mallard	USA	Other-Avian	Avian-Sw1C	Other-Avian	0
CY012824	A/mallard/Ohio/56/1999	1999	H1N1	Mallard	USA	Other-Avian	Avian-Sw1C	Other-Avian	0
CY012864	A/New_York/642/1995	1995	H1N1	Human	USA	Other-Human	Human-Sw1B.2-like	Other-Human	0
CY012872	A/New_York/650/1995	1995	H1N1	Human	USA	Other-Human	Human-Sw1B.2-like	Other-Human	0			human	match					human	match
CY012888	A/Memphis/2/1983	1983	H1N1	Human	USA	Other-Human	Human-Sw1B-like	Other-Human	0
CY013279	A/New_York/643/1995	1995	H1N1	Human	USA	Other-Human	Human-Sw1B.2-like	Other-Human	0			human	match					human	match
CY013295	A/Memphis/14/1983	1983	H1N1	Human	USA	Other-Human	Human-Sw1B-like	Other-Human	0
CY013573	A/Otago/5/2005	2005	H1N1	Human	New_Zealand	Other-Human	Human-Sw1B.2-like	Other-Human	0
CY013829	A/Nanchang/16/1996	1996	H1N1	Human	China	Other-Human	Human-Sw1B.2-like	Other-Human	0			human	match					human	match
CY013845	A/Nanchang/19/1996	1996	H1N1	Human	China	Other-Human	Human-Sw1B.2-like	Other-Human	0			human	match					human	match
CY013871	A/New_York/616/1995	1995	H1N1	Human	USA	Other-Human	Human-Sw1B.2-like	Other-Human	0			human	match					human	match
CY014007	A/Wellington/11/2005	2005	H1N1	Human	New_Zealand	Other-Human	Human-Sw1B.2-like	Other-Human	0			human	match					human	match
CY014627	A/duck/Australia/749/1980	1980	H1N1	Duck	Australia	Other-Avian	Avian-Sw1C	Other-Avian	0
CY014733	A/duck/Minnesota/1375/1981	1981	H1N1	Duck	USA	Other-Avian	Avian-Sw1C	Other-Avian	0
CY014901	A/mallard_duck/New_York/170/1982	1982	H1N2	Mallard	USA	Other-Avian	Avian-Sw1C	Other-Avian	0
CY015167	A/murre/Alaska/175/1976	1976	H1N2	Murre	USA	Other-Avian	Avian-Sw1C	Other-Avian	0
CY015443	A/black_duck/Ohio/95/1993	1993	H1N1	Black_Duck	USA	Other-Avian	Avian-Sw1C	Other-Avian	0
CY015524	A/Memphis/6/1983	1983	H1N1	Human	USA	Other-Human	Human-Sw1B-like	Other-Human	0
CY015532	A/New_York/694/1995	1995	H1N1	Human	USA	Other-Human	Human-Sw1B.2-like	Other-Human	0			human	match					human	match
CY016052	A/Nanchang/21/1996	1996	H1N1	Human	China	Other-Human	Human-Sw1B.2-like	Other-Human	0
CY016196	A/Wellington/14/2000	2000	H1N1	Human	New_Zealand	Other-Human	Human-Sw1B.2-like	Other-Human	0			human	match					human	match
CY016244	A/Nanchang/23/1996	1996	H1N1	Human	China	Other-Human	Human-Sw1B.2-like	Other-Human	0
CY016252	A/Nanchang/25/1996	1996	H1N1	Human	China	Other-Human	Human-Sw1B.2-like	Other-Human	0			human	match					human	match
CY016260	A/New_South_Wales/26/2000	2000	H1N1	Human	Australia	Other-Human	Human-Sw1B.2-like	Other-Human	0
CY016324	A/Michigan/2/2003	2003	H1N2	Human	USA	1B.2.2		1B.2.2	0
CY016328	A/Michigan/5/2003	2003	H1N1	Human	USA	Other-Human	Human-Sw1B.2-like	Other-Human	0
CY016329	A/Michigan/6/2003	2003	H1N1	Human	USA	Other-Human	Human-Sw1B.2-like	Other-Human	0
CY016643	A/New_South_Wales/18/1999	1999	H1N1	Human	Australia	Other-Human	Human-Sw1B.2-like	Other-Human	0
CY016683	A/South_Australia/56/2005	2005	H1N1	Human	Australia	Other-Human	Human-Sw1B.2-like	Other-Human	0
CY016723	A/South_Australia/63/2000	2000	H1N1	Human	Australia	Other-Human	Human-Sw1B.2-like	Other-Human	0			human	match					human	match
CY016963	A/New_York/633/1995	1995	H1N1	Human	USA	Other-Human	Human-Sw1B.2-like	Other-Human	0
CY017123	A/New_South_Wales/24/1999	1999	H1N1	Human	Australia	Other-Human	Human-Sw1B.2-like	Other-Human	0			human	match					human	match
CY017155	A/South_Australia/46/2000	2000	H1N1	Human	Australia	Other-Human	Human-Sw1B.2-like	Other-Human	0			human	match					human	match
CY017195	A/Memphis/20/1983	1983	H1N1	Human	USA	Other-Human	Human-Sw1B-like	Other-Human	0
CY017211	A/Memphis/24/1983	1983	H1N1	Human	USA	Other-Human	Human-Sw1B-like	Other-Human	0
CY017227	A/Memphis/28/1983	1983	H1N1	Human	USA	Other-Human	Human-Sw1B-like	Other-Human	0
CY017235	A/Memphis/29/1983	1983	H1N1	Human	USA	Other-Human	Human-Sw1B-like	Other-Human	0
CY017315	A/Waikato/4/2005	2005	H1N1	Human	New_Zealand	Other-Human	Human-Sw1B.2-like	Other-Human	0
CY017363	A/Memphis/20/1978	1978	H1N1	Human	USA	Other-Human	Human-Sw1B-like	Other-Human	0
CY017419	A/Memphis/21/1983	1983	H1N1	Human	USA	Other-Human	Human-Sw1B-like	Other-Human	0
CY017427	A/Memphis/22/1983	1983	H1N1	Human	USA	Other-Human	Human-Sw1B-like	Other-Human	0
CY017725	A/pintail/Ohio/25/1999	1999	H1N1	Pintail	USA	Other-Avian	Avian-Sw1C	Other-Avian	0
CY017813	A/South_Australia/30/2000	2000	H1N1	Human	Australia	Other-Human	Human-Sw1B.2-like	Other-Human	0
CY017829	A/South_Australia/39/2000	2000	H1N1	Human	Australia	Other-Human	Human-Sw1B.2-like	Other-Human	0
CY018885	A/mallard/Ohio/118/1993	1993	H1N1	Mallard	USA	Other-Avian	Avian-Sw1C	Other-Avian	0
CY019069	A/Memphis/46/1983	1983	H1N1	Human	USA	Other-Human	Human-Sw1B-like	Other-Human	0
CY019085	A/Memphis/50/1983	1983	H1N1	Human	USA	Other-Human	Human-Sw1B-like	Other-Human	0
CY019109	A/Memphis/2/1996	1996	H1N1	Human	USA	Other-Human	Human-Sw1B.2-like	Other-Human	0			human	match					human	match
CY019755	A/Memphis/49/1983	1983	H1N1	Human	USA	Other-Human	Human-Sw1B-like	Other-Human	0
CY019763	A/Memphis/54/1983	1983	H1N1	Human	USA	Other-Human	Human-Sw1B-like	Other-Human	0
CY019779	A/Memphis/4/1987	1987	H1N1	Human	USA	Other-Human	Human-Sw1B.2-like	Other-Human	0
CY019787	A/Memphis/6/1996	1996	H1N1	Human	USA	Other-Human	Human-Sw1B.2-like	Other-Human	0
CY019795	A/Memphis/10/1996	1996	H1N1	Human	USA	Other-Human	Human-Sw1B.2-like	Other-Human	0
CY019867	A/Memphis/13/1996	1996	H1N1	Human	USA	Other-Human	Human-Sw1B.2-like	Other-Human	0
CY019947	A/Albany/4835/1948	1948	H1N1	Human		Other-Human	Human-Sw1B-like	Other-Human	0
CY019955	A/Alaska/1935	1935	H1N1	Human	USA	Other-Human	Human-Sw1B-like	Other-Human	0
CY019963	A/Arizona/14/1978	1978	H1N1	Human	USA	Other-Human	Human-Sw1B-like	Other-Human	0
CY019997	A/Waikato/17/2005	2005	H1N1	Human	New_Zealand	Other-Human	Human-Sw1B.2-like	Other-Human	0
CY020141	A/Memphis/6/2001	2001	H1N1	Human	USA	Other-Human	Human-Sw1B.2-like	Other-Human	0
CY020165	A/Lackland/3/1978	1978	H1N1	Human	USA	Other-Human	Human-Sw1B-like	Other-Human	0
CY020173	A/Lackland/7/1978	1978	H1N1	Human	USA	Other-Human	Human-Sw1B-like	Other-Human	0
CY020189	A/New_Zealand/7/1983	1983	H1N1	Human	New_Zealand	Other-Human	Human-Sw1B-like	Other-Human	0
CY020253	A/Memphis/14/1996	1996	H1N1	Human	USA	Other-Human	Human-Sw1B.2-like	Other-Human	0			human	match					human	match
CY020277	A/Western_Australia/19/2001	2001	H1N1	Human	Australia	Other-Human	Human-Sw1B.2-like	Other-Human	0
CY020285	A/AA/Marton/1943	1943	H1N1	Human		Other-Human	Human-Sw1B-like	Other-Human	0
CY020445	A/Henry/1936	1936	H1N1	Human		Other-Human	Human-Sw1B-like	Other-Human	0
CY020453	A/India/6263/1980	1980	H1N1	Human	India	Other-Human	Human-Sw1B-like	Other-Human	0
CY020461	A/Iowa/1943	1943	H1N1	Human	USA	Other-Human	Human-Sw1B-like	Other-Human	0
CY020469	A/Phila/1935	1935	H1N1	Human		Other-Human	Human-Sw1B-like	Other-Human	0
CY020477	A/Singapore/6/1986	1986	H1N1	Human	Singapore	Other-Human	Human-Sw1B.2-like	Other-Human	0			human	match					human	match
CY020485	A/Tonga/14/1984	1984	H1N1	Human	Tonga	Other-Human	Human-Sw1B-like	Other-Human	0
CY020509	A/Wellington/6/2000	2000	H1N1	Human	New_Zealand	Other-Human	Human-Sw1B.2-like	Other-Human	0
CY020557	A/Germany/1968	1968	H1N1	Human	Germany	Other-Human	Human-Sw1B-like	Other-Human	0
CY020573	A/Tientsin/78/1977	1977	H1N1	Human	China	Other-Human	Human-Sw1B-like	Other-Human	0
CY021037	A/Christs_Hospital/157/1982	1982	H1N1	Human	United_Kingdom	Other-Human	Human-Sw1B-like	Other-Human	0
CY021053	A/Malaya/302/1954	1954	H1N1	Human	Malaysia	Other-Human	Human-Sw1B-like	Other-Human	0
CY021693	A/Memphis/15/2000	2000	H1N1	Human	USA	Other-Human	Human-Sw1B.2-like	Other-Human	0			human	match					human	match
CY021709	A/AA/Huston/1945	1945	H1N1	Human		Other-Human	Human-Sw1B-like	Other-Human	0
CY021821	A/Albany/12/1951	1951	H1N1	Human	USA	Other-Human	Human-Sw1B-like	Other-Human	0
CY021901	A/Albany/1618/1951	1951	H1N1	Human	USA	Other-Human	Human-Sw1B-like	Other-Human	0
CY021957	A/New_Jersey/1976	1976	H1N1	Human	USA	1A.1	swine-to-human	1A.1	0
CY021973	A/Memphis/1/1987	1987	H1N1	Human	USA	Other-Human	Human-Sw1B.2-like	Other-Human	0			human	match					human	match
CY022021	A/Albany/14/1951	1951	H1N1	Human	USA	Other-Human	Human-Sw1B-like	Other-Human	0
CY022029	A/swine/Tennessee/3/1976	1976	H1N1	Swine	USA	1A.1		1A.1	0	1A.1	match					1A.1	match
CY022045	A/swine/Tennessee/15/1976	1976	H1N1	Swine	USA	1A.1		1A.1	0	1A.1	match					1A.1	match
CY022061	A/swine/Tennessee/19/1976	1976	H1N1	Swine	USA	1A.1		1A.1	0	1A.1	match					1A.1	match
CY022069	A/swine/Iowa/1/1976	1976	H1N1	Swine	USA	1A.1		1A.1	0	1A.1	match
CY022093	A/Albany/13/1951	1951	H1N1	Human	USA	Other-Human	Human-Sw1B-like	Other-Human	0
CY022101	A/swine/Iowa/4/1976	1976	H1N1	Swine	USA	1A.1		1A.1	0	1A.1	match					1A.1	match
CY022109	A/swine/Tennessee/19/1977	1977	H1N1	Swine	USA	1A.1		1A.1	0
CY022125	A/swine/Tennessee/31/1977	1977	H1N1	Swine	USA	1A.1		1A.1	0	1A.1	match
CY022133	A/swine/Tennessee/49/1977	1977	H1N1	Swine	USA	1A.1		1A.1	0
CY022141	A/swine/Tennessee/64/1977	1977	H1N1	Swine	USA	1A.1		1A.1	0	1A.1	match
CY022149	A/Auckland/579/2000	2000	H1N1	Human	New_Zealand	Other-Human	Human-Sw1B.2-like	Other-Human	0			human	match					human	match
CY022157	A/Auckland/580/2000	2000	H1N1	Human	New_Zealand	Other-Human	Human-Sw1B.2-like	Other-Human	0			human	match					human	match
CY022165	A/Auckland/581/2000	2000	H1N1	Human	New_Zealand	Other-Human	Human-Sw1B.2-like	Other-Human	0			human	match					human	match
CY022173	A/Auckland/582/2000	2000	H1N1	Human	New_Zealand	Other-Human	Human-Sw1B.2-like	Other-Human	0
CY022269	A/swine/Tennessee/10/1977	1977	H1N1	Swine	USA	1A.1		1A.1	0
CY022277	A/swine/Tennessee/62/1977	1977	H1N1	Swine	USA	1A.1		1A.1	0	1A.1	match					1A.1	match
CY022293	A/swine/Tennessee/79/1977	1977	H1N1	Swine	USA	1A.1		1A.1	0
CY022301	A/swine/Tennessee/82/1977	1977	H1N1	Swine	USA	1A.1		1A.1	0
CY022317	A/swine/Iowa/1/1985	1985	H1N1	Swine	USA	1A.1		1A.1	0
CY022325	A/swine/Iowa/3/1985	1985	H1N1	Swine	USA	1A.1		1A.1	0
CY022333	A/swine/Iowa/17672/1988	1988	H1N1	Swine	USA	1A.1		1A.1	0	1A.1	match
CY022341	A/swine/Illinois/1/1975	1975	H1N1	Swine	USA	1A.1		1A.1	0	1A.1	match
CY022349	A/swine/Kentucky/1/1976	1976	H1N1	Swine	USA	1A.1		1A.1	0
CY022357	A/swine/Minnesota/27/1976	1976	H1N1	Swine	USA	1A.1		1A.1	0	1A.1	match
CY022365	A/swine/Minnesota/5892_7/1979	1979	H1N1	Swine	USA	1A.1		1A.1	0	1A.1	match
CY022373	A/swine/Nebraska/123/1977	1977	H1N1	Swine	USA	1A.1		1A.1	0	1A.1	match
CY022381	A/swine/Ontario/4/1981	1981	H1N1	Swine	Canada	1A.1		1A.1	0	1A.1	match					1A.1	match
CY022389	A/swine/Ontario/7/1981	1981	H1N1	Swine	Canada	1A.1		1A.1	0
CY022397	A/swine/Tennessee/1/1975	1975	H1N1	Swine	USA	1A.1		1A.1	0
CY022405	A/swine/Tennessee/11/1978	1978	H1N1	Swine	USA	1A.1		1A.1	0	1A.1	match					1A.1	match
CY022413	A/swine/Wisconsin/1/1971	1971	H1N1	Swine	USA	1A.1		1A.1	0	1A.1	match
CY022421	A/swine/Wisconsin/11/1980	1980	H1N1	Swine	USA	1A.1		1A.1	0	1A.1	match					1A.1	match
CY022429	A/swine/Wisconsin/1915/1988	1988	H1N1	Swine	USA	1A.1		1A.1	0	1A.1	match
CY022437	A/swine/Wisconsin/2/1970	1970	H1N1	Swine	USA	1A.1		1A.1	0
CY022453	A/swine/Wisconsin/661/1980	1980	H1N1	Swine	USA	1A.1		1A.1	0	1A.1	match
CY022461	A/swine/Wisconsin/8/1980	1980	H1N1	Swine	USA	1A.1		1A.1	0
CY022477	A/swine/Maryland/23239/1991	1991	H1N1	Swine	USA	1A.1		1A.1	0
CY022493	A/Auckland/587/2000	2000	H1N1	Human	New_Zealand	Other-Human	Human-Sw1B.2-like	Other-Human	0
CY022954	A/swine/Iowa/1/1977	1977	H1N1	Swine	USA	1A.1		1A.1	0	1A.1	match					1A.1	match
CY022962	A/swine/Iowa/1/1987	1987	H1N1	Swine	USA	1A.1		1A.1	0
CY022970	A/swine/Iowa/31483/1988	1988	H1N1	Swine	USA	1A.1		1A.1	0
CY022978	A/swine/Ontario/1/1981	1981	H1N1	Swine	Canada	1A.1		1A.1	0	1A.1	match					1A.1	match
CY022986	A/swine/Italy/671/1987	1987	H1N1	Swine	Italy	1C.1		1C.1	0					1C.1	match					1C.1	match
CY022994	A/swine/Wisconsin/629/1980	1980	H1N1	Swine	USA	1A.1		1A.1	0	1A.1	match					1A.1	match
CY023018	A/Auckland/595/2000	2000	H1N1	Human	New_Zealand	Other-Human	Human-Sw1B.2-like	Other-Human	0			human	match					human	match
CY024933	A/swine/Minnesota/24/1975	1975	H1N1	Swine	USA	1A.1		1A.1	0
CY024941	A/swine/Tennessee/48/1977	1977	H1N1	Swine	USA	1A.1		1A.1	0
CY024942	A/swine/Tennessee/61/1977	1977	H1N1	Swine	USA	1A.1		1A.1	0	1A.1	match
CY024950	A/swine/Tennessee/96/1977	1977	H1N1	Swine	USA	1A.1		1A.1	0	1A.1	match
CY024962	A/swine/Tennessee/86/1977	1977	H1N1	Swine	USA	1A.1		1A.1	0	1A.1	match
CY024970	A/swine/Tennessee/87/1977	1977	H1N1	Swine	USA	1A.1		1A.1	0	1A.1	match
CY024986	A/swine/Tennessee/10/1978	1978	H1N1	Swine	USA	1A.1		1A.1	0	1A.1	match					1A.1	match
CY024994	A/swine/Wisconsin/663/1980	1980	H1N1	Swine	USA	1A.1		1A.1	0	1A.1	match
CY025002	A/swine/Arizona/148/1977	1977	H1N1	Swine	USA	1A.1		1A.1	0	1A.1	match					1A.1	match
CY025010	A/swine/Kansas/3024/1987	1987	H1N1	Swine	USA	1A.1		1A.1	0	1A.1	match
CY025205	A/swine/Tennessee/37/1977	1977	H1N1	Swine	USA	1A.1		1A.1	0	1A.1	match					1A.1	match
CY025229	A/Kentucky/UR06_0010/2006	2006	H1N1	Human	USA	Other-Human	Human-Sw1B.2-like	Other-Human	0
CY025253	A/swine/Italy/670/1987	1987	H1N1	Swine	Italy	1C.1		1C.1	0					1C.1	match					1C.1	match
CY025285	A/New_York/UR06_0386/2007	2007	H1N1	Human	USA	Other-Human	Human-Sw1B.2-like	Other-Human	0			human	match					human	match
CY025453	A/Kentucky/UR06_0062/2007	2007	H1N1	Human	USA	Other-Human	Human-Sw1B.2-like	Other-Human	0
CY025525	A/Texas/UR06_0196/2007	2007	H1N1	Human	USA	Other-Human	Human-Sw1B.2-like	Other-Human	0
CY025533	A/Florida/UR06_0355/2007	2007	H1N1	Human	USA	Other-Human	Human-Sw1B.2-like	Other-Human	0
CY025659	A/Vermont/UR06_0301/2007	2007	H1N1	Human	USA	Other-Human	Human-Sw1B.2-like	Other-Human	0
CY026179	A/Illinois/UR06_0223/2007	2007	H1N1	Human	USA	Other-Human	Human-Sw1B.2-like	Other-Human	0
CY026283	A/swine/Wisconsin/1/1957	1957	H1N1	Swine	USA	1A.1		1A.1	0	1A.1	match
CY026291	A/swine/Wisconsin/1/1967	1967	H1N1	Swine	USA	1A.1		1A.1	0	1A.1	match
CY026299	A/swine/Wisconsin/2/1966	1966	H1N1	Swine	USA	1A.1		1A.1	0	1A.1	match
CY026411	A/Albany/8/1979	1979	H1N1	Human	USA	Other-Human	Human-Sw1B-like	Other-Human	0
CY026419	A/swine/Tennessee/23/1976	1976	H1N1	Swine	USA	1A.1		1A.1	0	1A.1	match
CY026427	A/swine/Jamesburg/1942	1942	H1N1	Swine	USA	1A.1		1A.1	0	1A.1	match
CY026435	A/swine/Ontario/2/1981	1981	H1N1	Swine	Canada	1A.1		1A.1	0	1A.1	match					1A.1	match
CY026443	A/swine/Ontario/3/1981	1981	H1N1	Swine	Canada	1A.1		1A.1	0
CY026451	A/swine/Ontario/6/1981	1981	H1N1	Swine	Canada	1A.1		1A.1	0
CY026459	A/swine/Tennessee/10/1976	1976	H1N1	Swine	USA	1A.1		1A.1	0	1A.1	match					1A.1	match
CY026467	A/swine/Iowa/100/1977	1977	H1N1	Swine	USA	1A.1		1A.1	0	1A.1	match
CY026475	A/swine/Tennessee/105/1977	1977	H1N1	Swine	USA	1A.1		1A.1	0	1A.1	match
CY026483	A/swine/Tennessee/106/1977	1977	H1N1	Swine	USA	1A.1		1A.1	0	1A.1	match
CY026491	A/swine/Tennessee/112/1977	1977	H1N1	Swine	USA	1A.1		1A.1	0	1A.1	match
CY026651	A/Kentucky/UR06_0027/2007	2007	H1N1	Human	USA	Other-Human	Human-Sw1B.2-like	Other-Human	0
CY026779	A/Colorado/UR06_0287/2007	2007	H1N1	Human	USA	Other-Human	Human-Sw1B.2-like	Other-Human	0			human	match					human	match
CY026971	A/Illinois/UR06_0095/2007	2007	H1N1	Human	USA	Other-Human	Human-Sw1B.2-like	Other-Human	0
CY027131	A/Tennessee/UR06_0120/2007	2007	H1N1	Human	USA	Other-Human	Human-Sw1B.2-like	Other-Human	0
CY027155	A/swine/Iowa/24297/1991	1991	H1N1	Swine	USA	1A.1		1A.1	0	1A.1	match					1A.1	match
CY027275	A/Illinois/UR06_0116/2007	2007	H1N1	Human	USA	Other-Human	Human-Sw1B.2-like	Other-Human	0			human	match					human	match
CY027291	A/swine/Ohio/23/1935	1935	H1N1	Swine	USA	1A.1		1A.1	0
CY027299	A/swine/Tennessee/118/1977	1977	H1N1	Swine	USA	1A.1		1A.1	0	1A.1	match					1A.1	match
CY027307	A/swine/Tennessee/2/1978	1978	H1N1	Swine	USA	1A.1		1A.1	0	1A.1	match
CY027507	A/swine/Iowa/2/1985	1985	H1N1	Swine	USA	1A.1		1A.1	0
CY027515	A/swine/Tennessee/5/1978	1978	H1N1	Swine	USA	1A.1		1A.1	0
CY027523	A/swine/Tennessee/8/1978	1978	H1N1	Swine	USA	1A.1		1A.1	0
CY027763	A/Ohio/UR06_0112/2007	2007	H1N1	Human	USA	Other-Human	Human-Sw1B.2-like	Other-Human	0
CY028019	A/Kentucky/UR06_0162/2007	2007	H1N1	Human	USA	Other-Human	Human-Sw1B.2-like	Other-Human	0
CY028107	A/Tennessee/UR06_0076/2007	2007	H1N1	Human	USA	Other-Human	Human-Sw1B.2-like	Other-Human	0
CY028171	A/swine/Iowa/2/1987	1987	H1N1	Swine	USA	1A.1.1		1A.1.1	0
CY028179	A/swine/Tennessee/3/1978	1978	H1N1	Swine	USA	1A.1		1A.1	0	1A.1	match
CY028187	A/swine/Wisconsin/30747/1976	1976	H1N1	Swine	USA	1A.1		1A.1	0	1A.1	match					1A.1	match
CY028315	A/Texas/UR06_0217/2007	2007	H1N1	Human	USA	Other-Human	Human-Sw1B.2-like	Other-Human	0
CY028403	A/Ohio/UR06_0429/2007	2007	H1N1	Human	USA	Other-Human	Human-Sw1B.2-like	Other-Human	0			human	match					human	match
CY028427	A/swine/Tennessee/4/1978	1978	H1N1	Swine	USA	1A.1		1A.1	0	1A.1	match					1A.1	match
CY028435	A/swine/Tennessee/7/1978	1978	H1N1	Swine	USA	1A.1		1A.1	0	1A.1	match					1A.1	match
CY028780	A/swine/California/T9001707/1991	1991	H1N1	Swine	USA	1A.1		1A.1	0
CY028788	A/swine/Iowa/1/1986	1986	H1N1	Swine	USA	1A.1		1A.1	0	1A.1	match
CY030735	A/swine/Tennessee/9/1978	1978	H1N1	Swine	USA	1A.1		1A.1	0	1A.1	match
CY032205	A/mallard/Maryland/350/2002	2002	H1N1	Mallard	USA	Other-Avian	Avian-Sw1C	Other-Avian	0
CY032213	A/swine/Wisconsin/1/1961	1961	H1N1	Swine	USA	1A.1		1A.1	0
CY032929	A/swine/Tennessee/109/1977	1977	H1N1	Swine	USA	1A.1		1A.1	0	1A.1	match					1A.1	match
CY033577	A/Puerto_Rico/8/34	1934	H1N1	Human	Puerto_Rico	Other-Human	Human-Sw1B-like	Other-Human	0
CY033622	A/New_Caledonia/20/1999	1999	H1N1	Human	New_Caledonia	Other-Human	Human-Sw1B.2-like	Other-Human	0			human	match					human	match
CY033655	A/Texas/36/1991	1991	H1N1	Human	USA	Other-Human	Human-Sw1B.2-like	Other-Human	0			human	match					human	match
CY035070	A/swine/Memphis/1/1990	1990	H1N1	Swine	USA	1A.1		1A.1	0
CY036799	A/swine/Wisconsin/30954/1976	1976	H1N1	Swine	USA	1A.1		1A.1	0
CY036823	A/Siena/10/1989	1989	H1N1	Human	Italy	Other-Human	Human-Sw1B.2-like	Other-Human	0			human	match					human	match
CY036839	A/Siena/14/1995	1995	H1N1	Human	Italy	Other-Human	Human-Sw1B.2-like	Other-Human	0			human	match					human	match
CY036863	A/swine/Tennessee/107/1977	1977	H1N1	Swine	USA	1A.1		1A.1	0
CY037898	A/swine/Belgium/WVL1/1979	1979	H1N1	Swine	Belgium	1C.1		1C.1	0					1C.1	match					1C.1	match
CY037906	A/swine/England/WVL10/1993	1993	H1N1	Swine	United_Kingdom	1C.1		1C.1	0					1C.1	match					1C.1	match
CY037914	A/swine/England/WVL11/1994	1994	H1N1	Swine	United_Kingdom	1C.1		1C.1	0					1C.1	match					1C.1	match
CY037922	A/swine/England/WVL12/1995	1995	H1N1	Swine	United_Kingdom	1C.1		1C.1	0					1C.1	match					1C.1	match
CY037929	A/swine/France/WVL13/1995	1995	H1N1	Swine	France	1C.1		1C.1	0					1C.1	match					1C.1	match
CY037936	A/swine/England/WVL14/1996	1996	H1N1	Swine	United_Kingdom	1C.1		1C.1	0					1C.1	match					1C.1	match
CY037944	A/swine/England/WVL15/1997	1997	H1N1	Swine	United_Kingdom	1C.1		1C.1	0					1C.1	match					1C.1	match
CY037952	A/swine/England/WVL16/1998	1998	H1N1	Swine	United_Kingdom	1C.1		1C.1	0					1C.1	match					1C.1	match
CY037960	A/swine/Scotland/WVL17/1999	1999	H1N1	Swine	United_Kingdom	1C.1		1C.1	0					1C.1	match					1C.1	match
CY037967	A/swine/Belgium/WVL2/1983	1983	H1N1	Swine	Belgium	1C.1		1C.1	0					1C.1	match					1C.1	match
CY037975	A/swine/France/WVL3/1984	1984	H1N1	Swine	France	1C.1		1C.1	0					1C.1	match					1C.1	match
CY037983	A/swine/France/WVL4/1985	1985	H1N1	Swine	France	1C.1		1C.1	0					1C.1	match					1C.1	match
CY037991	A/swine/Belgium/WVL5/1989	1989	H1N1	Swine	Belgium	1C.1		1C.1	0					1C.1	match					1C.1	match
CY037999	A/swine/Spain/WVL6/1991	1991	H1N1	Swine	Spain	1C.1		1C.1	0					1C.1	match					1C.1	match
CY038007	A/swine/England/WVL7/1992	1992	H1N1	Swine	United_Kingdom	1C.1		1C.1	0					1C.1	match					1C.1	match
CY038015	A/swine/France/WVL8/1992	1992	H1N1	Swine	France	1C.1		1C.1	0					1C.1	match					1C.1	match
CY038023	A/swine/Denmark/WVL9/1993	1993	H1N1	Swine	Denmark	1C.2		1C.2	0					1C.2	match					1C.2	match
CY039151	A/Managua/538001/2008	2008	H1N1	Human	Nicaragua	Other-Human	Human-Sw1B.2-like	Other-Human	0			human	match					human	match
CY039447	A/Managua/431504/2008	2008	H1N1	Human	Nicaragua	Other-Human	Human-Sw1B.2-like	Other-Human	0			human	match					human	match
CY039747	A/northern_pintail/Interior_Alaska/1/2007	2007	H1N1	Northern_Pintail	USA	Other-Avian	Avian-Sw1C	Other-Avian	0
CY039909	A/Maryland/12/1991	1991	H1N1	Human	USA	1A.1	swine-to-human	1A.1	0
CY039917	A/swine/Wisconsin/1915/1988	1988	H1N1	Swine	USA	1A.1		1A.1	0
CY039925	A/Swine/Indiana/1726/1988	1988	H1N1	Swine	USA	1A.1		1A.1	0	1A.1	match
CY039991	A/New_Jersey/8/1976	1976	H1N1	Human	USA	1A.1	swine-to-human	1A.1	0
CY040146	A/Taiwan/52/2002	2002	H1N1	Human	Taiwan	Other-Human	Human-Sw1B.2-like	Other-Human	0			human	match					human	match
CY040154	A/Taiwan/123/2002	2002	H1N1	Human	Taiwan	Other-Human	Human-Sw1B.2-like	Other-Human	0
CY040250	A/Managua/315301/2008	2008	H1N1	Human	Nicaragua	Other-Human	Human-Sw1B.2-like	Other-Human	0			human	match					human	match
CY040460	A/swine/Arkansas/63607_3/2008	2008	H1N1	Swine	USA	1A.2		1A.2	0
CY040466	A/swine/Iowa/225_8/2008	2008	H1N1	Swine	USA	1A.3.3.3		1A.3.3.3	0
CY040468	A/swine/Iowa/63607_1/2008	2008	H1N1	Swine	USA	1A.3.3.3		1A.3.3.3	0
CY040471	A/swine/Iowa/63607_23/2008	2008	H1N1	Swine	USA	1A.3.3.3		1A.3.3.3	0	1A.3.3.3	match					1A.3.3.3	match
CY040472	A/swine/Iowa/63607_34/2008	2008	H1N1	Swine	USA	1B.2.2.2		1B.2.2.2	0			1B.2.2.2	match					1B.2.2.2	match
CY040474	A/swine/Minnesota/225_11/2008	2008	H1N1	Swine	USA	1A.2		1A.2	0
CY040475	A/swine/Minnesota/225_3/2008	2008	H1N1	Swine	USA	1A.3.3.3		1A.3.3.3	0
CY040476	A/swine/Minnesota/225_4/2008	2008	H1N1	Swine	USA	1A.3.3.3		1A.3.3.3	0
CY040477	A/swine/Minnesota/225_5/2008	2008	H1N1	Swine	USA	1A.3.3.3		1A.3.3.3	0
CY040479	A/swine/Minnesota/63607_12/2008	2008	H1N1	Swine	USA	1A.3.3.3		1A.3.3.3	0
CY040480	A/swine/Minnesota/63607_15/2008	2008	H1N1	Swine	USA	1A.3.3.3		1A.3.3.3	0	1A.3.3.3	match
CY040481	A/swine/Minnesota/63607_17/2008	2008	H1N1	Swine	USA	1A.2		1A.2	0	1A.2	match
CY040482	A/swine/Minnesota/63607_21/2008	2008	H1N1	Swine	USA	1A.2		1A.2	0
CY040483	A/swine/Minnesota/63607_26/2008	2008	H1N1	Swine	USA	1A.3.3.3		1A.3.3.3	0
CY040485	A/swine/Minnesota/63607_30/2008	2008	H1N1	Swine	USA	1A.3.3.3		1A.3.3.3	0
CY040486	A/swine/Minnesota/63607_31/2008	2008	H1N1	Swine	USA	1A.3.3.3		1A.3.3.3	0	1A.3.3.3	match					1A.3.3.3	match
CY040488	A/swine/Minnesota/63607_35/2008	2008	H1N1	Swine	USA	1A.1.1		1A.1.1	0	1A.1.1	match
CY040489	A/swine/Minnesota/63607_4/2008	2008	H1N1	Swine	USA	1A.2		1A.2	0
CY040490	A/swine/Minnesota/63607_40/2008	2008	H1N1	Swine	USA	1A.3.3.3		1A.3.3.3	0	1A.3.3.3	match
CY040492	A/swine/Minnesota/63607_7/2008	2008	H1N1	Swine	USA	1B.2.2		1B.2.2	0			1B.2.2	match					1B.2.2	match
CY040493	A/swine/Missouri/63607_16/2008	2008	H1N1	Swine	USA	1A.3.3.3		1A.3.3.3	0
CY040494	A/swine/North_Carolina/225_12/2008	2008	H1N1	Swine	USA	1A.3.3.3		1A.3.3.3	0
CY040495	A/swine/North_Carolina/225_13/2008	2008	H1N1	Swine	USA	1A.3.3.3		1A.3.3.3	0
CY040496	A/swine/North_Carolina/225_2/2008	2008	H1N1	Swine	USA	1A.3.3.3		1A.3.3.3	0	1A.3.3.3	match
CY040497	A/swine/North_Carolina/225_6/2008	2008	H1N1	Swine	USA	1A.3.3.3		1A.3.3.3	0	1A.3.3.3	match
CY040500	A/swine/North_Carolina/63607_14/2008	2008	H1N1	Swine	USA	1A.3.3.3		1A.3.3.3	0
CY040501	A/swine/North_Carolina/63607_24/2008	2008	H1N1	Swine	USA	1A.3.3.3		1A.3.3.3	0	1A.3.3.3	match					1A.3.3.3	match
CY040502	A/swine/North_Carolina/63607_25/2008	2008	H1N1	Swine	USA	1A.3.3.3		1A.3.3.3	0	1A.3.3.3	match					1A.3.3.3	match
CY040503	A/swine/North_Carolina/63607_27/2008	2008	H1N1	Swine	USA	1A.3.3.3		1A.3.3.3	0
CY040505	A/swine/North_Carolina/63607_37/2008	2008	H1N1	Swine	USA	1A.3.3.3		1A.3.3.3	0	1A.3.3.3	match
CY040507	A/swine/North_Carolina/63607_39/2008	2008	H1N1	Swine	USA	1B.2.1		1B.2.1	0
CY040508	A/swine/North_Carolina/63607_8/2008	2008	H1N1	Swine	USA	1A.3.3.3		1A.3.3.3	0	1A.3.3.3	match
CY040509	A/swine/North_Carolina/63607_9/2008	2008	H1N1	Swine	USA	1A.3.3.3		1A.3.3.3	0
CY040510	A/swine/Ohio/63607_32/2008	2008	H1N1	Swine	USA	1A.3.3.3		1A.3.3.3	0
CY040512	A/swine/Oklahoma/63607_6/2008	2008	H1N1	Swine	USA	1A.2		1A.2	0	1A.2	match
CY040543	A/swine/North_Carolina/7386/2004	2004	H1N1	Swine	USA	1A.3.3.3		1A.3.3.3	0	1A.3.3.3	match
CY040545	A/swine/North_Carolina/7571/2003	2003	H1N1	Swine	USA	1A.3		1A.3	0
CY040547	A/swine/North_Carolina/43110/2003	2003	H1N1	Swine	USA	1A.3.3.3		1A.3.3.3	0	1A.3.3.3	match
CY040549	A/swine/North_Carolina/43951/2003	2003	H1N1	Swine	USA	1A.3.3		1A.3.3	0
CY040551	A/swine/North_Carolina/44012/2003	2003	H1N1	Swine	USA	1A.3.3.3		1A.3.3.3	0
CY040553	A/swine/North_Carolina/46203/2003	2003	H1N1	Swine	USA	1A.2		1A.2	0
CY040555	A/swine/North_Carolina/46858/2003	2003	H1N1	Swine	USA	1A.3.3.3		1A.3.3.3	0	1A.3.3.3	match					1A.3.3.3	match
CY040557	A/swine/North_Carolina/47437/2003	2003	H1N1	Swine	USA	1A.3.3.3		1A.3.3.3	0	1A.3.3.3	match					1A.3.3.3	match
CY040559	A/swine/North_Carolina/9647/2003	2003	H1N1	Swine	USA	1A.3.3		1A.3.3	0
CY040561	A/swine/North_Carolina/28126/2003	2003	H1N1	Swine	USA	1A.3.3.3		1A.3.3.3	0
CY040563	A/swine/North_Carolina/43904/2003	2003	H1N1	Swine	USA	1A.3.3.3		1A.3.3.3	0	1A.3.3.3	match
CY040565	A/swine/North_Carolina/46130/2003	2003	H1N1	Swine	USA	1A.3.3.3		1A.3.3.3	0
CY040567	A/swine/North_Carolina/901/2003	2003	H1N1	Swine	USA	1A.3		1A.3	0	1A.3	match					1A.3	match
CY040569	A/swine/North_Carolina/34562/2003	2003	H1N1	Swine	USA	1A.3.3.3		1A.3.3.3	0	1A.3.3.3	match
CY040571	A/swine/North_Carolina/12869/2003	2003	H1N1	Swine	USA	1A.3.3.3		1A.3.3.3	0	1A.3.3.3	match					1A.3.3.3	match
CY040573	A/swine/North_Carolina/26292/2003	2003	H1N1	Swine	USA	1A.3.3.3		1A.3.3.3	0	1A.3.3.3	match					1A.3.3.3	match
CY040576	A/swine/North_Carolina/38767/2003	2003	H1N1	Swine	USA	1A.3.3.3		1A.3.3.3	0	1A.3.3.3	match					1A.3.3.3	match
CY040578	A/swine/North_Carolina/42577/2003	2003	H1N1	Swine	USA	1A.3.3.3		1A.3.3.3	0	1A.3.3.3	match
CY041903	A/swine/Minnesota/SG_00239/2007	2007	H1N2	Swine	USA	1B.2.2		1B.2.2	0			1B.2.2	match					1B.2.2	match
CY043776	A/Managua/575101/2008	2008	H1N1	Human	Nicaragua	Other-Human	Human-Sw1B.2-like	Other-Human	0
CY043904	A/shorebird/Delaware/246/2006	2006	H1N1	Shorebird	USA	Other-Avian	Avian-Sw1C	Other-Avian	0
CY044256	A/swine/Argentina/SAGiles_31215/2009	2009	H1N1	Swine	Argentina	1A.3.3.2		1A.3.3.2	0	1A.3.3.2	match
CY044349	A/South_Korea/AF10/2008	2007	H1N1	Human	South_Korea	Other-Human	Human-Sw1B.2-like	Other-Human	0
CY044389	A/Managua/435901/2008	2008	H1N1	Human	Nicaragua	Other-Human	Human-Sw1B.2-like	Other-Human	0			human	match					human	match
CY044556	A/Boston/34/2008	2008	H1N1	Human	USA	Other-Human	Human-Sw1B.2-like	Other-Human	0			human	match					human	match
CY045391	A/pintail/Alberta/21/2006	2006	H1N1	Pintail	Canada	Other-Avian	Avian-Sw1C	Other-Avian	0
CY045519	A/swine/Oklahoma/032726/2008	2008	H1N2	Swine	USA	1B.2.2.2		1B.2.2.2	0
CY045527	A/swine/Texas/050593/2008	2008	H1N2	Swine	USA	1B.2.2.2		1B.2.2.2	0
CY045535	A/swine/Texas/050625/2008	2008	H1N2	Swine	USA	1B.2.2.2		1B.2.2.2	0
CY045543	A/swine/Oklahoma/053259/2008	2008	H1N2	Swine	USA	1B.2.2.2		1B.2.2.2	0			1B.2.2.2	match					1B.2.2.2	match
CY045583	A/swine/Texas/008648/2008	2008	H1N2	Swine	USA	1B.2.2		1B.2.2	0			1B.2.2	match					1B.2.2	match
CY045591	A/swine/Oklahoma/010226_16/2008	2008	H1N2	Swine	USA	1B.2.2.2		1B.2.2.2	0
CY045599	A/swine/Oklahoma/010226_17/2008	2008	H1N2	Swine	USA	1B.2.2.2		1B.2.2.2	0			1B.2.2.2	match					1B.2.2.2	match
CY045607	A/swine/Oklahoma/010710_9/2008	2008	H1N2	Swine	USA	1B.2.2.2		1B.2.2.2	0			1B.2.2.2	match					1B.2.2.2	match
CY045623	A/swine/Oklahoma/011289_9/2008	2008	H1N2	Swine	USA	1B.2.2.2		1B.2.2.2	0			1B.2.2.2	match					1B.2.2.2	match
CY045639	A/swine/Oklahoma/011289_8/2008	2008	H1N2	Swine	USA	1B.2.2.2		1B.2.2.2	0
CY045647	A/swine/Oklahoma/011521_5/2008	2008	H1N2	Swine	USA	1B.2.2.2		1B.2.2.2	0
CY045671	A/swine/Oklahoma/016179_9/2008	2008	H1N2	Swine	USA	1B.2.2.2		1B.2.2.2	0			1B.2.2.2	match					1B.2.2.2	match
CY045687	A/swine/Oklahoma/020734_3/2008	2008	H1N2	Swine	USA	1B.2.2.2		1B.2.2.2	0
CY045695	A/swine/Oklahoma/020736_2/2008	2008	H1N2	Swine	USA	1B.2.2.2		1B.2.2.2	0
CY045711	A/swine/Oklahoma/042169/2008	2008	H1N2	Swine	USA	1B.2.2.2		1B.2.2.2	0
CY045740	A/swine/USA/1976/1931	1931	H1N1	Swine	USA	1A.1		1A.1	0	1A.1	match
CY045748	A/swine/USA/1976_MA/1931	1931	H1N1	Swine	USA	1A.1		1A.1	0
CY045852	A/Siena/4/1987	1987	H1N1	Human	Italy	Other-Human	Human-Sw1B.2-like	Other-Human	0
CY050548	A/New_York/3095/2009	2009	H1N1	Human	USA	Other-Human	Human-Sw1B.2-like	Other-Human	0			human	match					human	match
CY053619	A/swine/Italy/290271/2009	2009	H1N1	Swine	Italy	1A.3.3.2		1A.3.3.2	0	1A.3.3.2	match
CY053645	A/swine/4/Mexico/2009	2009	H1N1	Swine	Mexico	1A.3.3.2		1A.3.3.2	0
CY053670	A/Novosibirsk/7/2009	2009	H1N1	Human	Russia	Other-Human	Human-Sw1B.2-like	Other-Human	0
CY057078	A/swine/Italy/85429/2009	2009	H1N1	Swine	Italy	1A.3.3.2		1A.3.3.2	0
CY060178	A/common_teal/Netherlands/10/2000	2000	H1N1	Teal	Netherlands	Other-Avian	Avian-Sw1C	Other-Avian	0
CY060268	A/mallard/Sweden/3/2002	2002	H1N2	Mallard	Sweden	Other-Avian	Avian-Sw1C	Other-Avian	0
CY060329	A/mallard/Sweden/57/2003	2003	H1N1	Mallard	Sweden	Other-Avian	Avian-Sw1C	Other-Avian	0
CY061547	A/swine/Italy/85437/2009	2009	H1N1	Swine	Italy	1A.3.3.2		1A.3.3.2	0	1A.3.3.2	match
CY061629	A/swine/Hong_Kong/NS613/2009	2009	H1N1	Swine	Hong_Kong	1C.2.3		1C.2.3	0					1C.2.3	match					1C.2.3	match
CY061637	A/swine/Hong_Kong/1105/2009	2009	H1N1	Swine	Hong_Kong	1C.2.3		1C.2.3	0					1C.2.3	match					1C.2.3	match
CY061645	A/swine/Hong_Kong/1422/2009	2009	H1N1	Swine	Hong_Kong	1C.2.3		1C.2.3	0					1C.2.3	match					1C.2.3	match
CY061653	A/swine/Hong_Kong/1435/2009	2009	H1N2	Swine	Hong_Kong	1A.3.3.1		1A.3.3.1	0	1A.3.3.1	match
CY061661	A/swine/Hong_Kong/1479/2009	2009	H1N2	Swine	Hong_Kong	1A.1.3		1A.1.3	0	1A.1.3	match
CY061669	A/swine/Hong_Kong/NS1054/2009	2009	H1N1	Swine	Hong_Kong	1C.2.3		1C.2.3	0					1C.2.3	match					1C.2.3	match
CY061701	A/swine/Hong_Kong/1532/2009	2009	H1N1	Swine	Hong_Kong	1C.2.3		1C.2.3	0					1C.2.3	match					1C.2.3	match
CY061709	A/swine/Hong_Kong/1535/2009	2009	H1N1	Swine	Hong_Kong	1C.2.3		1C.2.3	0					1C.2.3	match					1C.2.3	match
CY061733	A/swine/Hong_Kong/2299/2009	2009	H1N1	Swine	Hong_Kong	1A.3.3.2		1A.3.3.2	0	1A.3.3.2	match					1A.3.3.2	match
CY061741	A/swine/Hong_Kong/2314/2009	2009	H1N2	Swine	Hong_Kong	1A.3.3.1		1A.3.3.1	0
CY061749	A/swine/Hong_Kong/NS1809/2009	2009	H1N1	Swine	Hong_Kong	1A.3.3.2		1A.3.3.2	0	1A.3.3.2	match
CY061757	A/swine/Hong_Kong/NS1810/2009	2009	H1N1	Swine	Hong_Kong	1A.3.3.2		1A.3.3.2	0	1A.3.3.2	match					1A.3.3.2	match
CY061765	A/swine/Hong_Kong/2885/2009	2009	H1N1	Swine	Hong_Kong	1A.3.3.2		1A.3.3.2	0	1A.3.3.2	match					1A.3.3.2	match
CY061781	A/swine/Hong_Kong/2894/2009	2009	H1N1	Swine	Hong_Kong	1A.3.3.2		1A.3.3.2	0	1A.3.3.2	match
CY061805	A/swine/Hong_Kong/189/2010	2010	H1N1	Swine	Hong_Kong	1A.3.3.2		1A.3.3.2	0
CY061813	A/swine/Hong_Kong/201/2010	2010	H1N1	Swine	Hong_Kong	1C.2.3		1C.2.3	0					1C.2.3	match					1C.2.3	match
CY061821	A/swine/Hong_Kong/2433/2009	2009	H1N1	Swine	Hong_Kong	1C.2.3		1C.2.3	0					1C.2.3	match					1C.2.3	match
CY061829	A/swine/Hong_Kong/2481/2009	2009	H1N1	Swine	Hong_Kong	1C.2.3		1C.2.3	0					1C.2.3	match					1C.2.3	match
CY061837	A/swine/Hong_Kong/NS1889/2009	2009	H1N2	Swine	Hong_Kong	1A.1.3		1A.1.3	0	1A.1.3	match					1A.1.3	match
CY061845	A/swine/Hong_Kong/NS1890/2009	2009	H1N2	Swine	Hong_Kong	1A.1.3		1A.1.3	0	1A.1.3	match
CY061853	A/swine/Hong_Kong/NS1892/2009	2009	H1N2	Swine	Hong_Kong	1A.1.3		1A.1.3	0	1A.1.3	match					1A.1.3	match
CY061861	A/swine/Hong_Kong/2896/2009	2009	H1N1	Swine	Hong_Kong	1C.2.3		1C.2.3	0					1C.2.3	match					1C.2.3	match
CY061869	A/swine/Hong_Kong/2990/2009	2009	H1N1	Swine	Hong_Kong	1C.2.3		1C.2.3	0					1C.2.3	match					1C.2.3	match
CY061877	A/swine/Hong_Kong/3001/2009	2009	H1N1	Swine	Hong_Kong	1C.2.3		1C.2.3	0					1C.2.3	match					1C.2.3	match
CY062268	A/swine/Thailand/CU_RA114/2010	2010	H1N1	Swine	Thailand	1A.3.3.2		1A.3.3.2	0	1A.3.3.2	match					1A.3.3.2	match
CY062276	A/swine/Thailand/CU_RA15/2010	2010	H1N1	Swine	Thailand	1A.3.3.2		1A.3.3.2	0	1A.3.3.2	match
CY062284	A/swine/Thailand/CU_RA20/2009	2009	H1N1	Swine	Thailand	1A.1.2		1A.1.2	0
CY062292	A/swine/Thailand/CU_RA204/2010	2010	H1N1	Swine	Thailand	1A.1.2		1A.1.2	0
CY062300	A/swine/Thailand/CU_RA29/2009	2009	H1N1	Swine	Thailand	1A.3.3.2		1A.3.3.2	0
CY062308	A/swine/Thailand/CU_RA4/2009	2009	H1N1	Swine	Thailand	1A.3.3.2		1A.3.3.2	0	1A.3.3.2	match
CY062316	A/swine/Thailand/CU_RA75/2010	2010	H1N1	Swine	Thailand	1A.3.3.2		1A.3.3.2	0
CY062324	A/swine/Thailand/CU_RA9/2009	2009	H1N1	Swine	Thailand	1A.3.3.2		1A.3.3.2	0	1A.3.3.2	match
CY067662	A/swine/Italy/116114/2010	2010	H1N2	Swine	Italy	1A.3.3.2		1A.3.3.2	0
CY068676	A/Singapore/GP101/2009	2009	H1N1	Human	Singapore	Other-Human	Human-Sw1B.2-like	Other-Human	0			human	match					human	match
CY073813	A/California/VRDL153/2009	2009	H1N1	Human	USA	Other-Human	Human-Sw1B.2-like	Other-Human	0			human	match					human	match
CY074203	A/California/VRDL220/2009	2009	H1N1	Human	USA	Other-Human	Human-Sw1B.2-like	Other-Human	0			human	match					human	match
CY074275	A/California/VRDL232/2009	2009	H1N1	Human	USA	Other-Human	Human-Sw1B.2-like	Other-Human	0			human	match					human	match
CY074283	A/California/VRDL235/2009	2009	H1N1	Human	USA	Other-Human	Human-Sw1B.2-like	Other-Human	0			human	match					human	match
CY074363	A/California/VRDL254/2009	2009	H1N1	Human	USA	Other-Human	Human-Sw1B.2-like	Other-Human	0
CY074619	A/California/VRDL369/2009	2009	H1N1	Human	USA	Other-Human	Human-Sw1B.2-like	Other-Human	0
CY075490	A/Tottori/52/2008	2008	H1N1	Human	Japan	Other-Human	Human-Sw1B.2-like	Other-Human	0
CY075856	A/swine/Argentina/CIP051_BsAs76/2009	2009	H1N1	Swine	Argentina	Other-Human	human-to-swine-Sw1B.2-like	Other-Human	0			1B.2	match					1B.2	match
CY075864	A/swine/Argentina/CIP051_StaFeN2/2010	2010	H1N2	Swine	Argentina	1B.2.2		1B.2.2	0
CY075897	A/Blore/NIV1196/2009	2009	H1N1	Human	India	1A.3.3.2	swine-to-human	1A.3.3.2	0
CY076125	A/mallard/California/20385_002/2007	2007	H1N1	Mallard	USA	Other-Avian	Avian-Sw1C	Other-Avian	0
CY076133	A/mallard/California/20385_004/2007	2007	H1N1	Mallard	USA	Other-Avian	Avian-Sw1C	Other-Avian	0
CY076141	A/rock_dove/Oregon/20547_003/2007	2007	H1N2	Avian	USA	Other-Avian	Avian-Sw1C	Other-Avian	0
CY076149	A/rock_dove/Oregon/20547_004/2007	2007	H1N2	Avian	USA	Other-Avian	Avian-Sw1C	Other-Avian	0
CY076157	A/western_grebe/Washington/20569_004/2007	2007	H1N2	Avian	USA	Other-Avian	Avian-Sw1C	Other-Avian	0
CY076637	A/mallard/Washington/44338_218/2007	2007	H1N1	Mallard	USA	Other-Avian	Avian-Sw1C	Other-Avian	0
CY076731	A/swine/Thailand/CU_SA412/2010	2010	H1N1	Swine	Thailand	1A.3.3.2		1A.3.3.2	0	1A.3.3.2	match					1A.3.3.2	match
CY076739	A/swine/Thailand/CU_SA43/2010	2010	H1N1	Swine	Thailand	1A.3.3.2		1A.3.3.2	0	1A.3.3.2	match					1A.3.3.2	match
CY076747	A/swine/Thailand/CU_SA432/2010	2010	H1N1	Swine	Thailand	1A.3.3.2		1A.3.3.2	0
CY077076	A/mallard/Sanjiang/390/2007	2007	H1N1	Mallard	China	Other-Avian	Avian-Sw1C	Other-Avian	0
CY077102	A/mallard/Alberta/128/2006	2006	H1N1	Mallard	Canada	Other-Avian	Avian-Sw1C	Other-Avian	0
CY077134	A/shorebird/Delaware/350/2006	2006	H1N1	Shorebird	USA	Other-Avian	Avian-Sw1C	Other-Avian	0
CY077222	A/northern_shoveler/Interior_Alaska/7MP1081/2007	2007	H1N1	Northern_Shoveler	USA	Other-Avian	Avian-Sw1C	Other-Avian	0
CY077246	A/mallard/Interior_Alaska/7MP1772/2007	2007	H1N1	Mallard	USA	Other-Avian	Avian-Sw1C	Other-Avian	0
CY077294	A/northern_shoveler/Interior_Alaska/7MP1077/2007	2007	H1N1	Northern_Shoveler	USA	Other-Avian	Avian-Sw1C	Other-Avian	0
CY077310	A/northern_pintail/Interior_Alaska/7MP0278/2007	2007	H1N1	Northern_Pintail	USA	Other-Avian	Avian-Sw1C	Other-Avian	0
CY077412	A/northern_pintail/Interior_Alaska/7MP0692/2007	2007	H1N1	Northern_Pintail	USA	Other-Avian	Avian-Sw1C	Other-Avian	0
CY077669	A/duck/Victoria/2a/1980	1980	H1N1	Duck	Australia	Other-Avian	Avian-Sw1C	Other-Avian	0
CY077677	A/duck/Victoria/23/1981	1981	H1N1	Duck	Australia	Other-Avian	Avian-Sw1C	Other-Avian	0
CY077712	A/Netherlands/001B1/1956	1956	H1N1	Human	Netherlands	Other-Human	Human-Sw1B-like	Other-Human	0
CY077725	A/Netherlands/001H1/1954	1954	H1N1	Human	Netherlands	Other-Human	Human-Sw1B-like	Other-Human	0
CY077748	A/Netherlands/001R1/1953	1953	H1N1	Human	Netherlands	Other-Human	Human-Sw1B-like	Other-Human	0
CY077768	A/Netherlands/002P1/1951	1951	H1N1	Human	Netherlands	Other-Human	Human-Sw1B-like	Other-Human	0
CY077772	A/Netherlands/002W1/1953	1953	H1N1	Human	Netherlands	Other-Human	Human-Sw1B-like	Other-Human	0
CY077778	A/Netherlands/002Z1/1956	1956	H1N1	Human	Netherlands	Other-Human	Human-Sw1B-like	Other-Human	0
CY077881	A/Hemsbury/1948	1948	H1N1	Human		Other-Human	Human-Sw1B-like	Other-Human	0
CY077889	A/Liverpool/1951	1951	H1N1	Human	United_Kingdom	Other-Human	Human-Sw1B-like	Other-Human	0
CY078218	A/northern_pintail/Minnesota/Sg_00216/2007	2007	H1N1	Northern_Pintail	USA	Other-Avian	Avian-Sw1C	Other-Avian	0
CY078225	A/mallard/Minnesota/Sg_00217/2007	2007	H1N1	Mallard	USA	Other-Avian	Avian-Sw1C	Other-Avian	0
CY078421	A/swine/South_Dakota/2/2010	2010	H1N2	Swine	USA	1B.2.2.2		1B.2.2.2	0			1B.2.2.2	match					1B.2.2.2	match
CY078424	A/swine/South_Dakota/3/2010	2010	H1N2	Swine	USA	1B.2.2.2		1B.2.2.2	0			1B.2.2.2	match					1B.2.2.2	match
CY078931	A/mallard/Interior_Alaska/7MP0172/2007	2007	H1N1	Mallard	USA	Other-Avian	Avian-Sw1C	Other-Avian	0
CY078955	A/mallard/Interior_Alaska/7MP0747/2007	2007	H1N1	Mallard	USA	Other-Avian	Avian-Sw1C	Other-Avian	0
CY078987	A/duck/Interior_Alaska/7MP1582/2007	2007	H1N1	Duck	USA	Other-Avian	Avian-Sw1C	Other-Avian	0
CY080115	A/mallard/Interior_Alaska/8BM2102/2008	2008	H1N1	Mallard	USA	Other-Avian	Avian-Sw1C	Other-Avian	0
CY080402	A/swine/VIC/09_02767_01/2009	2009	H1N1	Swine	Australia	1A.3.3.2		1A.3.3.2	0	1A.3.3.2	match
CY080408	A/swine/QLD/09_02865_02/2009	2009	H1N1	Swine	Australia	1A.3.3.2		1A.3.3.2	0
CY080409	A/swine/QLD/09_02865_05/2009	2009	H1N1	Swine	Australia	1A.3.3.2		1A.3.3.2	0	1A.3.3.2	match					1A.3.3.2	match
CY080440	A/swine/QLD/09_02865_07/2009	2009	H1N1	Swine	Australia	1A.3.3.2		1A.3.3.2	0
CY080650	A/Boston/13/2009	2009	H1N1	Human	USA	Other-Human	Human-Sw1B.2-like	Other-Human	0
CY080658	A/Boston/14/2009	2009	H1N1	Human	USA	Other-Human	Human-Sw1B.2-like	Other-Human	0
CY080745	A/Boston/33/2009	2009	H1N1	Human	USA	Other-Human	Human-Sw1B.2-like	Other-Human	0			human	match					human	match
CY080865	A/Boston/60/2009	2009	H1N1	Human	USA	Other-Human	Human-Sw1B.2-like	Other-Human	0			human	match					human	match
CY080905	A/Boston/66/2009	2009	H1N1	Human	USA	Other-Human	Human-Sw1B.2-like	Other-Human	0			human	match					human	match
CY080937	A/Boston/72/2009	2009	H1N1	Human	USA	Other-Human	Human-Sw1B.2-like	Other-Human	0			human	match					human	match
CY081001	A/Boston/91/2009	2009	H1N1	Human	USA	Other-Human	Human-Sw1B.2-like	Other-Human	0			human	match					human	match
CY081566	A/swine/South_Dakota/4/2010	2010	H1N2	Swine	USA	1B.2.2.2		1B.2.2.2	0
CY081596	A/swine/Wisconsin/00055/2003	2003	H1N1	Swine	USA	1A.3.3		1A.3.3	0	1A.3.3	match					1A.3.3	match
CY081600	A/swine/North_Carolina/00060/2003	2003	H1N1	Swine	USA	1A.3.3.3		1A.3.3.3	0
CY081607	A/swine/Minnesota/00105/2003	2003	H1N1	Swine	USA	1A.2		1A.2	0
CY081611	A/swine/North_Carolina/00112/2003	2003	H1N2	Swine	USA	1A.3.3.3		1A.3.3.3	0	1A.3.3.3	match
CY081613	A/swine/North_Carolina/00114/2003	2003	H1N1	Swine	USA	1A.2		1A.2	0	1A.2	match
CY081624	A/swine/Oklahoma/00130/2003	2003	H1N1	Swine	USA	1A.2		1A.2	0
CY081653	A/swine/Minnesota/00206/2003	2003	H1N1	Swine	USA	1A.2		1A.2	0
CY081661	A/swine/North_Carolina/00219/2003	2003	H1N2	Swine	USA	1A.3		1A.3	0
CY081662	A/swine/North_Carolina/00220/2003	2003	H1N1	Swine	USA	1A.2		1A.2	0
CY081663	A/swine/North_Carolina/00221/2003	2003	H1N1	Swine	USA	1A.3.3.3		1A.3.3.3	0	1A.3.3.3	match					1A.3.3.3	match
CY081680	A/swine/Kansas/00246/2004	2004	H1N2	Swine	USA	1A.3.3.3		1A.3.3.3	0
CY081682	A/swine/Indiana/00248/2004	2004	H1N1	Swine	USA	1A.3.3.3		1A.3.3.3	0
CY081685	A/swine/Georgia/00252/2004	2004	H1N1	Swine	USA	1A.3.3.3		1A.3.3.3	0
CY081686	A/swine/North_Carolina/00253/2004	2004	H1N1	Swine	USA	1A.3.3.3		1A.3.3.3	0
CY081687	A/swine/Illinois/00255/2004	2004	H1N1	Swine	USA	1A.2		1A.2	0	1A.2	match
CY081690	A/swine/Missouri/00263/2004	2004	H1N1	Swine	USA	1A.1		1A.1	0
CY081691	A/swine/Tennessee/00264/2004	2004	H1N1	Swine	USA	1A.3		1A.3	0
CY081695	A/swine/Missouri/00268/2004	2004	H1N1	Swine	USA	1A.1		1A.1	0	1A.1	match
CY081700	A/swine/Minnesota/00276/2004	2004	H1N1	Swine	USA	1A.2		1A.2	0
CY081704	A/swine/North_Carolina/00286/2004	2004	H1N1	Swine	USA	1A.3.3.3		1A.3.3.3	0	1A.3.3.3	match
CY081707	A/swine/Georgia/00297/2004	2004	H1N1	Swine	USA	1A.3.3.3		1A.3.3.3	0
CY081708	A/swine/Missouri/00298/2004	2004	H1N1	Swine	USA	1A.1		1A.1	0	1A.1	match					1A.1	match
CY081709	A/swine/Minnesota/00299/2004	2004	H1N1	Swine	USA	1A.2		1A.2	0
CY081710	A/swine/Minnesota/00301/2004	2004	H1N1	Swine	USA	1A.2		1A.2	0
CY081711	A/swine/Minnesota/00302/2004	2004	H1N1	Swine	USA	1A.1		1A.1	0
CY081712	A/swine/North_Carolina/00307/2004	2004	H1N1	Swine	USA	1A.3.3.3		1A.3.3.3	0	1A.3.3.3	match
CY081714	A/swine/Illinois/00311/2004	2004	H1N1	Swine	USA	1A.3.3.3		1A.3.3.3	0	1A.3.3.3	match
CY081715	A/swine/North_Carolina/00318/2004	2004	H1N1	Swine	USA	1A.3		1A.3	0
CY081716	A/swine/North_Carolina/00319/2004	2004	H1N1	Swine	USA	1A.2		1A.2	0
CY081717	A/swine/North_Carolina/00320/2004	2004	H1N1	Swine	USA	1A.3.3.3		1A.3.3.3	0	1A.3.3.3	match
CY081718	A/swine/North_Carolina/00321/2004	2004	H1N1	Swine	USA	1A.3		1A.3	0
CY081724	A/swine/Minnesota/00335/2004	2004	H1N1	Swine	USA	1A.2		1A.2	0
CY081725	A/swine/Minnesota/00336/2004	2004	H1N1	Swine	USA	1A.2	tool mismatch	1A.2-3-like	999
CY081733	A/swine/Missouri/00348/2004	2004	H1N2	Swine	USA	1A.2		1A.2	0	1A.2	match					1A.2	match
CY081737	A/swine/Nebraska/00356/2004	2004	H1N2	Swine	USA	1A.3.3		1A.3.3	0	1A.3.3	match					1A.3.3	match
CY081738	A/swine/Nebraska/00357/2004	2004	H1N2	Swine	USA	1A.3.3		1A.3.3	0
CY081739	A/swine/Nebraska/00358/2004	2004	H1N2	Swine	USA	1A.3.3		1A.3.3	0
CY081741	A/swine/North_Carolina/00362/2004	2004	H1N1	Swine	USA	1A.3.3.3		1A.3.3.3	0
CY081743	A/swine/Minnesota/00367/2004	2004	H1N1	Swine	USA	1A.2		1A.2	0
CY081746	A/swine/North_Carolina/00371/2004	2004	H1N1	Swine	USA	1A.2		1A.2	0	1A.2	match
CY081747	A/swine/Missouri/00373/2004	2004	H1N1	Swine	USA	1A.3.2		1A.3.2	0
CY081755	A/swine/Nebraska/00390/2004	2004	H1N2	Swine	USA	1A.3.3		1A.3.3	0
CY081757	A/swine/North_Carolina/00394/2004	2004	H1N1	Swine	USA	1A.2		1A.2	0
CY081758	A/swine/North_Carolina/00396/2004	2004	H1N1	Swine	USA	1A.3.3.3		1A.3.3.3	0
CY081760	A/swine/Minnesota/00401/2004	2004	H1N1	Swine	USA	1A.2		1A.2	0
CY081767	A/swine/North_Carolina/00411/2004	2004	H1N1	Swine	USA	1A.3.3.3		1A.3.3.3	0
CY081770	A/swine/Wisconsin/00416/2004	2004	H1N1	Swine	USA	1A.3.3.3		1A.3.3.3	0
CY081771	A/swine/Illinois/00426/2004	2004	H1N1	Swine	USA	1A.3.3.3		1A.3.3.3	0	1A.3.3.3	match
CY081772	A/swine/Indiana/00427/2004	2004	H1N2	Swine	USA	1A.2		1A.2	0
CY081773	A/swine/North_Carolina/00428/2004	2004	H1N1	Swine	USA	1A.3.3.3		1A.3.3.3	0
CY081775	A/swine/North_Carolina/00431/2004	2004	H1N1	Swine	USA	1A.2		1A.2	0
CY081778	A/swine/Minnesota/00436/2004	2004	H1N1	Swine	USA	1A.2		1A.2	0
CY081779	A/swine/North_Carolina/00437/2004	2004	H1N2	Swine	USA	1A.3		1A.3	0
CY081780	A/swine/North_Carolina/00438/2004	2004	H1N2	Swine	USA	1A.3		1A.3	0
CY081781	A/swine/North_Carolina/00439/2004	2004	H1N2	Swine	USA	1A.3		1A.3	0	1A.3	match					1A.3	match
CY081782	A/swine/Minnesota/00440/2004	2004	H1N1	Swine	USA	1A.3.2		1A.3.2	0	1A.3.2	match					1A.3.2	match
CY081783	A/swine/Minnesota/00441/2004	2004	H1N1	Swine	USA	1A.2		1A.2	0	1A.2	match
CY081784	A/swine/Minnesota/00450/2004	2004	H1N1	Swine	USA	1A.2		1A.2	0
CY081786	A/swine/Minnesota/00452/2004	2004	H1N1	Swine	USA	1A.2		1A.2	0
CY081787	A/swine/North_Carolina/00453/2004	2004	H1N1	Swine	USA	1A.3.3.3		1A.3.3.3	0	1A.3.3.3	match
CY081792	A/swine/Minnesota/00465/2005	2005	H1N1	Swine	USA	1A.2		1A.2	0	1A.2	match
CY081793	A/swine/Illinois/00466/2005	2005	H1N1	Swine	USA	1A.3.3.3		1A.3.3.3	0	1A.3.3.3	match
CY081799	A/swine/North_Carolina/00482/2005	2005	H1N1	Swine	USA	1A.3.2		1A.3.2	0
CY081800	A/swine/North_Carolina/00485/2005	2005	H1N1	Swine	USA	1A.3.3.3		1A.3.3.3	0	1A.3.3.3	match					1A.3.3.3	match
CY081802	A/swine/North_Carolina/00489/2005	2005	H1N1	Swine	USA	1A.3.3.3		1A.3.3.3	0	1A.3.3.3	match
CY081805	A/swine/Missouri/00498/2005	2005	H1N1	Swine	USA	1A.1		1A.1	0	1A.1	match
CY081809	A/swine/Minnesota/00502/2005	2005	H1N2	Swine	USA	1A.2		1A.2	0
CY081812	A/swine/Oklahoma/00507/2005	2005	H1N1	Swine	USA	1B.2.2		1B.2.2	0			1B.2.2	match					1B.2.2	match
CY081815	A/swine/Missouri/00517/2005	2005	H1N1	Swine	USA	1A.1		1A.1	0
CY081822	A/swine/North_Carolina/00538/2005	2005	H1N1	Swine	USA	1A.3.3.3		1A.3.3.3	0	1A.3.3.3	match
CY081823	A/swine/Kentucky/00539/2005	2005	H1N1	Swine	USA	1A.2		1A.2	0	1A.2	match					1A.2	match
CY081824	A/swine/Minnesota/00541/2005	2005	H1N1	Swine	USA	1A.2		1A.2	0
CY081825	A/swine/Iowa/00542/2005	2005	H1N1	Swine	USA	1A.2		1A.2	0
CY081826	A/swine/Iowa/00543/2005	2005	H1N1	Swine	USA	1A.2		1A.2	0
CY081827	A/swine/Iowa/00544/2005	2005	H1N1	Swine	USA	1A.2		1A.2	0
CY081828	A/swine/Iowa/00545/2005	2005	H1N1	Swine	USA	1A.2		1A.2	0
CY081829	A/swine/Iowa/00549/2005	2005	H1N1	Swine	USA	1A.2		1A.2	0
CY081832	A/swine/Iowa/00552/2005	2005	H1N1	Swine	USA	1A.2		1A.2	0
CY081833	A/swine/North_Carolina/00553/2005	2005	H1N1	Swine	USA	1A.3.3.3		1A.3.3.3	0	1A.3.3.3	match
CY081835	A/swine/North_Carolina/00558/2005	2005	H1N1	Swine	USA	1A.3.3.3		1A.3.3.3	0	1A.3.3.3	match					1A.3.3.3	match
CY081836	A/swine/Minnesota/00559/2005	2005	H1N1	Swine	USA	1A.2		1A.2	0	1A.2	match
CY081840	A/swine/Missouri/00564/2005	2005	H1N1	Swine	USA	1A.3.2		1A.3.2	0
CY081845	A/swine/North_Carolina/00577/2004	2004	H1N2	Swine	USA	1A.3.3.3		1A.3.3.3	0
CY081849	A/swine/Oklahoma/00583/2005	2005	H1N2	Swine	USA	1A.3.3.3		1A.3.3.3	0
CY081856	A/swine/Nebraska/00594/2005	2005	H1N1	Swine	USA	1A.3.2		1A.3.2	0
CY081861	A/swine/Iowa/00605/2005	2005	H1N1	Swine	USA	1A.2		1A.2	0
CY081866	A/swine/Missouri/00615/2005	2005	H1N1	Swine	USA	1A.3.3		1A.3.3	0	1A.3	no					1A.3.3	match
CY081867	A/swine/Missouri/00617/2005	2005	H1N1	Swine	USA	1A.3.3		1A.3.3	0	1A.3	no
CY081868	A/swine/Missouri/00618/2005	2005	H1N1	Swine	USA	1A.2		1A.2	0
CY081869	A/swine/North_Carolina/00619/2005	2005	H1N1	Swine	USA	1B.2.1		1B.2.1	0			1B.2.1	match					1B.2.1	match
CY081874	A/swine/North_Carolina/00636/2005	2005	H1N1	Swine	USA	1A.3.3.3		1A.3.3.3	0
CY081877	A/swine/Iowa/00647/2005	2005	H1N1	Swine	USA	1A.2		1A.2	0
CY081878	A/swine/Missouri/00648/2005	2005	H1N1	Swine	USA	1A.3.3		1A.3.3	0
CY081880	A/swine/North_Carolina/00655/2005	2005	H1N1	Swine	USA	1A.3.3.3		1A.3.3.3	0	1A.3.3.3	match
CY081884	A/swine/Missouri/00663/2005	2005	H1N1	Swine	USA	1A.2		1A.2	0
CY081887	A/swine/Texas/00669/2005	2005	H1N1	Swine	USA	1A.2		1A.2	0
CY081888	A/swine/Texas/00670/2005	2005	H1N1	Swine	USA	1A.2		1A.2	0
CY081897	A/swine/Missouri/00680/2005	2005	H1N1	Swine	USA	1A.2		1A.2	0
CY081900	A/swine/Iowa/00688/2006	2006	H1N1	Swine	USA	1A.2		1A.2	0	1A.2	match
CY081901	A/swine/Minnesota/00691/2006	2006	H1N1	Swine	USA	1A.2		1A.2	0
CY081903	A/swine/Iowa/00694/2006	2006	H1N1	Swine	USA	1A.2		1A.2	0
CY081904	A/swine/Minnesota/00695/2006	2006	H1N1	Swine	USA	1A.2		1A.2	0
CY081905	A/swine/North_Carolina/00699/2006	2006	H1N1	Swine	USA	1A.3.3.3		1A.3.3.3	0
CY081906	A/swine/North_Carolina/00700/2006	2006	H1N1	Swine	USA	1A.3.3.3		1A.3.3.3	0
CY081907	A/swine/North_Carolina/00701/2006	2006	H1N1	Swine	USA	1A.3.3.3		1A.3.3.3	0
CY081910	A/swine/North_Carolina/00706/2005	2005	H1N1	Swine	USA	1A.3.3.3		1A.3.3.3	0	1A.3.3.3	match					1A.3.3.3	match
CY081911	A/swine/Missouri/00707/2005	2005	H1N1	Swine	USA	1A.2		1A.2	0	1A.2	match					1A.2	match
CY081915	A/swine/Minnesota/00715/2005	2005	H1N1	Swine	USA	1A.2		1A.2	0
CY081917	A/swine/North_Carolina/00717/2005	2005	H1N1	Swine	USA	1A.3.3		1A.3.3	0	1A.3	no
CY081919	A/swine/North_Carolina/00719/2005	2005	H1N1	Swine	USA	1A.2		1A.2	0
CY081920	A/swine/Minnesota/00720/2005	2005	H1N1	Swine	USA	1A.2		1A.2	0
CY081921	A/swine/North_Carolina/00721/2005	2005	H1N1	Swine	USA	1A.3.3.3		1A.3.3.3	0	1A.3.3.3	match					1A.3.3.3	match
CY081922	A/swine/North_Carolina/00724/2005	2005	H1N1	Swine	USA	1A.3.3.3		1A.3.3.3	0	1A.3.3.3	match
CY081923	A/swine/North_Carolina/00725/2005	2005	H1N1	Swine	USA	1A.2		1A.2	0
CY081924	A/swine/Missouri/00727/2005	2005	H1N2	Swine	USA	1A.2		1A.2	0	1A.2	match
CY081925	A/swine/Minnesota/00728/2005	2005	H1N1	Swine	USA	1A.2		1A.2	0
CY081930	A/swine/Iowa/00737/2005	2005	H1N1	Swine	USA	1A.2		1A.2	0
CY081931	A/swine/Iowa/00738/2005	2005	H1N1	Swine	USA	1A.2		1A.2	0
CY081943	A/swine/Missouri/00762/2005	2005	H1N1	Swine	USA	1A.2		1A.2	0
CY081944	A/swine/Indiana/00766/2006	2006	H1N2	Swine	USA	1A.2		1A.2	0
CY081945	A/swine/Minnesota/00767/2006	2006	H1N1	Swine	USA	1A.2		1A.2	0
CY081949	A/swine/Missouri/00776/2005	2005	H1N1	Swine	USA	1A.2		1A.2	0
CY081950	A/swine/Missouri/00777/2005	2005	H1N1	Swine	USA	1A.2		1A.2	0
CY081951	A/swine/Minnesota/00782/2005	2005	H1N1	Swine	USA	1A.2		1A.2	0
CY081952	A/swine/South_Dakota/00783/2005	2005	H1N1	Swine	USA	1A.2		1A.2	0	1A.2	match
CY081953	A/swine/Oklahoma/00786/2005	2005	H1N1	Swine	USA	1A.2		1A.2	0
CY081954	A/swine/Oklahoma/00787/2005	2005	H1N1	Swine	USA	1A.2		1A.2	0
CY081955	A/swine/Oklahoma/00788/2005	2005	H1N1	Swine	USA	1A.2		1A.2	0
CY081956	A/swine/Oklahoma/00789/2005	2005	H1N1	Swine	USA	1A.2		1A.2	0	1A.2	match					1A.2	match
CY081957	A/swine/Oklahoma/00790/2005	2005	H1N1	Swine	USA	1A.2		1A.2	0
CY081958	A/swine/Oklahoma/00791/2005	2005	H1N1	Swine	USA	1A.2		1A.2	0
CY081960	A/swine/Oklahoma/00793/2005	2005	H1N1	Swine	USA	1A.2		1A.2	0
CY081961	A/swine/North_Carolina/00794/2005	2005	H1N1	Swine	USA	1A.3.3.3		1A.3.3.3	0
CY081962	A/swine/Missouri/00795/2005	2005	H1N2	Swine	USA	1A.2		1A.2	0
CY081964	A/swine/Minnesota/00798/2005	2005	H1N1	Swine	USA	1A.3.3.3		1A.3.3.3	0	1A.3.3.3	match
CY081966	A/swine/Oklahoma/00802/2005	2005	H1N1	Swine	USA	1B.2.2		1B.2.2	0			1B.2.2	match					1B.2.2	match
CY081967	A/swine/Ohio/00806/2005	2005	H1N1	Swine	USA	1A.2		1A.2	0
CY081969	A/swine/Illinois/00811/2005	2005	H1N1	Swine	USA	1A.2		1A.2	0
CY081970	A/swine/Minnesota/00812/2005	2005	H1N1	Swine	USA	1A.2		1A.2	0
CY081971	A/swine/Oklahoma/00813/2005	2005	H1N2	Swine	USA	1A.3.3.3		1A.3.3.3	0
CY081972	A/swine/Texas/00815/2005	2005	H1N1	Swine	USA	1A.2		1A.2	0
CY081973	A/swine/North_Carolina/00817/2005	2005	H1N2	Swine	USA	1A.3		1A.3	0	1A.3	match
CY081974	A/swine/Minnesota/00819/2005	2005	H1N1	Swine	USA	1A.2		1A.2	0
CY081975	A/swine/Oklahoma/00820/2005	2005	H1N2	Swine	USA	1A.3.3.3		1A.3.3.3	0	1A.3.3.3	match					1A.3.3.3	match
CY081976	A/swine/Oklahoma/00821/2005	2005	H1N2	Swine	USA	1A.3.3.3		1A.3.3.3	0
CY081977	A/swine/Missouri/00824/2005	2005	H1N2	Swine	USA	1A.2		1A.2	0
CY081978	A/swine/Minnesota/00825/2005	2005	H1N1	Swine	USA	1A.2		1A.2	0
CY081979	A/swine/Missouri/00826/2005	2005	H1N2	Swine	USA	1A.2		1A.2	0	1A.2	match
CY081981	A/swine/Oklahoma/00829/2005	2005	H1N1	Swine	USA	1A.2		1A.2	0
CY081982	A/swine/Minnesota/00831/2005	2005	H1N1	Swine	USA	1A.3.3.3		1A.3.3.3	0	1A.3.3.3	match					1A.3.3.3	match
CY081983	A/swine/Oklahoma/00833/2005	2005	H1N1	Swine	USA	1A.2		1A.2	0
CY081984	A/swine/Oklahoma/00834/2005	2005	H1N1	Swine	USA	1A.2		1A.2	0
CY081985	A/swine/Iowa/00835/2005	2005	H1N1	Swine	USA	1A.2		1A.2	0
CY081986	A/swine/Missouri/00836/2005	2005	H1N1	Swine	USA	1A.2		1A.2	0
CY081987	A/swine/Minnesota/00838/2005	2005	H1N1	Swine	USA	1A.2		1A.2	0
CY081988	A/swine/North_Carolina/00839/2005	2005	H1N1	Swine	USA	1B.2.1		1B.2.1	0			1B.2.1	match					1B.2.1	match
CY081989	A/swine/Iowa/00842/2005	2005	H1N1	Swine	USA	1A.2		1A.2	0
CY081990	A/swine/Iowa/00843/2005	2005	H1N1	Swine	USA	1A.1.1		1A.1.1	0
CY081991	A/swine/Oklahoma/00846/2005	2005	H1N1	Swine	USA	1A.2		1A.2	0	1A.2	match
CY081992	A/swine/Missouri/00848/2005	2005	H1N1	Swine	USA	1A.2		1A.2	0	1A.2	match
CY081993	A/swine/North_Carolina/00850/2005	2005	H1N1	Swine	USA	1A.3.3.3		1A.3.3.3	0
CY081998	A/swine/Minnesota/00857/2005	2005	H1N1	Swine	USA	1A.2		1A.2	0
CY081999	A/swine/Nebraska/00860/2005	2005	H1N1	Swine	USA	1A.2		1A.2	0
CY082000	A/swine/Missouri/00861/2005	2005	H1N1	Swine	USA	1A.2		1A.2	0	1A.2	match					1A.2	match
CY082001	A/swine/Oklahoma/00864/2005	2005	H1N1	Swine	USA	1A.2		1A.2	0
CY082002	A/swine/Oklahoma/00865/2005	2005	H1N1	Swine	USA	1A.2		1A.2	0
CY082004	A/swine/Minnesota/00869/2005	2005	H1N1	Swine	USA	1A.2		1A.2	0
CY082005	A/swine/Indiana/00870/2005	2005	H1N2	Swine	USA	1A.3.3.3		1A.3.3.3	0
CY082006	A/swine/North_Carolina/00871/2005	2005	H1N1	Swine	USA	1A.3.3.3		1A.3.3.3	0
CY082007	A/swine/North_Carolina/00872/2005	2005	H1N1	Swine	USA	1A.3.3.3		1A.3.3.3	0	1A.3.3.3	match
CY082010	A/swine/Minnesota/00875/2005	2005	H1N1	Swine	USA	1A.2		1A.2	0
CY082011	A/swine/Oklahoma/00879/2005	2005	H1N2	Swine	USA	1A.3.3.3		1A.3.3.3	0	1A.3.3.3	match
CY082012	A/swine/Illinois/00880/2005	2005	H1N1	Swine	USA	1A.2		1A.2	0
CY082013	A/swine/Minnesota/00881/2005	2005	H1N1	Swine	USA	1A.2		1A.2	0
CY082014	A/swine/Minnesota/00882/2005	2005	H1N1	Swine	USA	1A.2		1A.2	0
CY082015	A/swine/Oklahoma/00883/2005	2005	H1N2	Swine	USA	1A.3.3.3		1A.3.3.3	0
CY082016	A/swine/Illinois/00886/2005	2005	H1N2	Swine	USA	1A.2		1A.2	0
CY082017	A/swine/Minnesota/00888/2005	2005	H1N1	Swine	USA	1A.2		1A.2	0
CY082031	A/swine/North_Carolina/00925/2005	2005	H1N1	Swine	USA	1A.3.3.3		1A.3.3.3	0
CY082032	A/swine/North_Carolina/00926/2005	2005	H1N1	Swine	USA	1A.3.3.3		1A.3.3.3	0	1A.3.3.3	match
CY082033	A/swine/North_Carolina/00927/2005	2005	H1N1	Swine	USA	1B.2.1		1B.2.1	0
CY082035	A/swine/Minnesota/00930/2005	2005	H1N1	Swine	USA	1A.2		1A.2	0
CY082036	A/swine/North_Carolina/00932/2005	2005	H1N1	Swine	USA	1A.3.3.3		1A.3.3.3	0
CY082037	A/swine/Iowa/00935/2005	2005	H1N1	Swine	USA	1A.2		1A.2	0
CY082039	A/swine/Minnesota/00938/2005	2005	H1N1	Swine	USA	1A.2		1A.2	0
CY082040	A/swine/Indiana/00939/2006	2006	H1N1	Swine	USA	1A.3.3.3		1A.3.3.3	0
CY082041	A/swine/Minnesota/00940/2006	2006	H1N1	Swine	USA	1A.2		1A.2	0
CY082042	A/swine/Missouri/00941/2006	2006	H1N2	Swine	USA	1A.2		1A.2	0
CY082043	A/swine/Minnesota/00944/2006	2006	H1N1	Swine	USA	1A.2		1A.2	0
CY082044	A/swine/Missouri/00945/2006	2006	H1N1	Swine	USA	1A.2		1A.2	0
CY082045	A/swine/North_Carolina/00947/2006	2006	H1N1	Swine	USA	1A.3.3.3		1A.3.3.3	0	1A.3.3.3	match					1A.3.3.3	match
CY082046	A/swine/Kansas/00948/2006	2006	H1N1	Swine	USA	1B.2.2		1B.2.2	0
CY082047	A/swine/Texas/00952/2006	2006	H1N1	Swine	USA	1A.3.2		1A.3.2	0	1A.3.2	match					1A.3.2	match
CY082048	A/swine/Oklahoma/00954/2006	2006	H1N1	Swine	USA	1A.2		1A.2	0
CY082049	A/swine/North_Carolina/00955/2006	2006	H1N1	Swine	USA	1A.3.3.3		1A.3.3.3	0
CY082050	A/swine/Missouri/00957/2006	2006	H1N1	Swine	USA	1A.2		1A.2	0
CY082051	A/swine/North_Carolina/00958/2006	2006	H1N1	Swine	USA	1A.3.3.3		1A.3.3.3	0	1A.3.3.3	match
CY082052	A/swine/Minnesota/00961/2006	2006	H1N1	Swine	USA	1A.2		1A.2	0
CY082053	A/swine/Minnesota/00964/2006	2006	H1N1	Swine	USA	1A.2		1A.2	0	1A.2	match
CY082054	A/swine/Minnesota/00965/2006	2006	H1N1	Swine	USA	1A.2		1A.2	0
CY082055	A/swine/Minnesota/00966/2006	2006	H1N1	Swine	USA	1A.2		1A.2	0
CY082056	A/swine/North_Carolina/00968/2006	2006	H1N1	Swine	USA	1A.2		1A.2	0	1A.2	match					1A.2	match
CY082057	A/swine/Oklahoma/00971/2006	2006	H1N2	Swine	USA	1A.3.3.3		1A.3.3.3	0
CY082058	A/swine/North_Carolina/00972/2006	2006	H1N1	Swine	USA	1A.3.3.3		1A.3.3.3	0	1A.3.3.3	match					1A.3.3.3	match
CY082059	A/swine/Missouri/00976/2006	2006	H1N1	Swine	USA	1A.2		1A.2	0
CY082060	A/swine/North_Carolina/00977/2006	2006	H1N1	Swine	USA	1A.3.3.3		1A.3.3.3	0
CY082061	A/swine/North_Carolina/00979/2006	2006	H1N1	Swine	USA	1A.3.3.3		1A.3.3.3	0
CY082062	A/swine/Iowa/00980/2006	2006	H1N1	Swine	USA	1A.2		1A.2	0
CY082063	A/swine/North_Carolina/00981/2006	2006	H1N1	Swine	USA	1A.3.3.3		1A.3.3.3	0
CY082064	A/swine/Missouri/00983/2006	2006	H1N1	Swine	USA	1A.3.3.3		1A.3.3.3	0	1A.3.3.3	match
CY082065	A/swine/Missouri/00984/2006	2006	H1N1	Swine	USA	1A.2		1A.2	0
CY082068	A/swine/Ohio/00991/2006	2006	H1N1	Swine	USA	1A.2		1A.2	0
CY082069	A/swine/Missouri/00992/2006	2006	H1N2	Swine	USA	1B.2.1		1B.2.1	0			1B.2.1	match					1B.2.1	match
CY082070	A/swine/Arkansas/00993/2006	2006	H1N1	Swine	USA	1A.2		1A.2	0	1A.2	match					1A.2	match
CY082071	A/swine/Georgia/00995/2006	2006	H1N1	Swine	USA	1A.2		1A.2	0
CY082072	A/swine/Minnesota/00996/2006	2006	H1N1	Swine	USA	1B.2.1		1B.2.1	0			1B.2.1	match					1B.2.1	match
CY082074	A/swine/Arkansas/00998/2006	2006	H1N1	Swine	USA	1A.2		1A.2	0
CY082075	A/swine/Minnesota/00999/2006	2006	H1N1	Swine	USA	1A.2		1A.2	0
CY082076	A/swine/Manitoba/01004/2006	2006	H1N2	Swine	Canada	1A.1.1		1A.1.1	0	1A.1.1	match					1A.1.1	match
CY082081	A/swine/Iowa/01012/2006	2006	H1N1	Swine	USA	1A.2		1A.2	0
CY082082	A/swine/Illinois/01013/2006	2006	H1N1	Swine	USA	1A.3.3.3		1A.3.3.3	0
CY082083	A/swine/Illinois/01014/2006	2006	H1N1	Swine	USA	1A.3.3.3		1A.3.3.3	0
CY082084	A/swine/Illinois/01015/2006	2006	H1N1	Swine	USA	1A.2		1A.2	0
CY082085	A/swine/Minnesota/01017/2006	2006	H1N1	Swine	USA	1A.2		1A.2	0
CY082095	A/swine/Illinois/01031/2006	2006	H1N1	Swine	USA	1A.2		1A.2	0
CY082096	A/swine/North_Carolina/01034/2006	2006	H1N1	Swine	USA	1A.3.3.3		1A.3.3.3	0
CY082097	A/swine/Illinois/01035/2006	2006	H1N1	Swine	USA	1A.2		1A.2	0	1A.2	match
CY082098	A/swine/Illinois/01036/2006	2006	H1N1	Swine	USA	1A.2		1A.2	0
CY082099	A/swine/Illinois/01037/2006	2006	H1N1	Swine	USA	1A.2		1A.2	0	1A.2	match					1A.2	match
CY082100	A/swine/Illinois/01038/2006	2006	H1N1	Swine	USA	1A.2		1A.2	0
CY082102	A/swine/Oklahoma/01042/2006	2006	H1N2	Swine	USA	1B.2.2		1B.2.2	0			1B.2.2	match					1B.2.2	match
CY082103	A/swine/Oklahoma/01043/2006	2006	H1N2	Swine	USA	1B.2.2		1B.2.2	0
CY082114	A/swine/Minnesota/01060/2006	2006	H1N1	Swine	USA	1A.2		1A.2	0
CY082115	A/swine/Ohio/01061/2006	2006	H1N1	Swine	USA	1A.2		1A.2	0
CY082116	A/swine/Minnesota/01062/2006	2006	H1N1	Swine	USA	1A.2		1A.2	0
CY082117	A/swine/Pennsylvania/01064/2006	2006	H1N1	Swine	USA	1A.2		1A.2	0
CY082118	A/swine/Minnesota/01065/2006	2006	H1N1	Swine	USA	1A.2		1A.2	0
CY082119	A/swine/Iowa/01066/2006	2006	H1N1	Swine	USA	1A.2		1A.2	0
CY082120	A/swine/Minnesota/01067/2006	2006	H1N1	Swine	USA	1A.2		1A.2	0	1A.2	match
CY082121	A/swine/Minnesota/01069/2006	2006	H1N1	Swine	USA	1A.2		1A.2	0	1A.2	match
CY082122	A/swine/North_Carolina/01070/2006	2006	H1N1	Swine	USA	1A.3.3.3		1A.3.3.3	0	1A.3.3.3	match
CY082123	A/swine/North_Carolina/01071/2006	2006	H1N1	Swine	USA	1A.3.3.3		1A.3.3.3	0	1A.3.3.3	match					1A.3.3.3	match
CY082124	A/swine/Ohio/01072/2006	2006	H1N1	Swine	USA	1A.2		1A.2	0
CY082125	A/swine/Ohio/01073/2006	2006	H1N1	Swine	USA	1A.2		1A.2	0
CY082126	A/swine/Minnesota/01075/2006	2006	H1N1	Swine	USA	1A.2		1A.2	0
CY082127	A/swine/Minnesota/01076/2006	2006	H1N1	Swine	USA	1A.2		1A.2	0
CY082129	A/swine/Oklahoma/01078/2006	2006	H1N1	Swine	USA	1B.2.2		1B.2.2	0
CY082130	A/swine/Wisconsin/01079/2006	2006	H1N1	Swine	USA	1A.3.3.3		1A.3.3.3	0
CY082131	A/swine/Minnesota/01082/2006	2006	H1N2	Swine	USA	1A.3.3.3		1A.3.3.3	0
CY082133	A/swine/Iowa/01087/2006	2006	H1N1	Swine	USA	1A.2		1A.2	0
CY082134	A/swine/Iowa/01088/2006	2006	H1N1	Swine	USA	1A.3.3.3		1A.3.3.3	0
CY082136	A/swine/North_Carolina/01092/2006	2006	H1N1	Swine	USA	1A.3.3.3		1A.3.3.3	0	1A.3.3.3	match
CY082137	A/swine/Manitoba/01093/2006	2006	H1N1	Swine	Canada	1A.1.1		1A.1.1	0
CY082138	A/swine/Minnesota/01094/2006	2006	H1N1	Swine	USA	1A.2		1A.2	0
CY082139	A/swine/Minnesota/01096/2006	2006	H1N1	Swine	USA	1A.2		1A.2	0
CY082140	A/swine/Minnesota/01097/2006	2006	H1N1	Swine	USA	1A.2		1A.2	0
CY082141	A/swine/Minnesota/01099/2006	2006	H1N1	Swine	USA	1A.2		1A.2	0
CY082142	A/swine/North_Carolina/01100/2006	2006	H1N1	Swine	USA	1A.3.3.3		1A.3.3.3	0
CY082143	A/swine/Indiana/01101/2006	2006	H1N1	Swine	USA	1A.2		1A.2	0	1A.2	match
CY082144	A/swine/North_Carolina/01102/2006	2006	H1N1	Swine	USA	1A.3.3.3		1A.3.3.3	0
CY082145	A/swine/Missouri/01103/2006	2006	H1N1	Swine	USA	1A.2		1A.2	0
CY082146	A/swine/North_Carolina/01107/2006	2006	H1N2	Swine	USA	1B.2.1		1B.2.1	0			1B.2.1	match					1B.2.1	match
CY082147	A/swine/Minnesota/01108/2006	2006	H1N1	Swine	USA	1A.2		1A.2	0
CY082149	A/swine/Minnesota/01113/2006	2006	H1N1	Swine	USA	1A.2		1A.2	0
CY082150	A/swine/North_Carolina/01115/2006	2006	H1N2	Swine	USA	1A.3		1A.3	0
CY082153	A/swine/Oklahoma/01118/2006	2006	H1N2	Swine	USA	1B.2.2		1B.2.2	0
CY082155	A/swine/Minnesota/01120/2006	2006	H1N1	Swine	USA	1A.1.1		1A.1.1	0	1A.1.1	match					1A.1.1	match
CY082156	A/swine/Minnesota/01121/2006	2006	H1N1	Swine	USA	1A.2		1A.2	0
CY082157	A/swine/Nebraska/01124/2006	2006	H1N1	Swine	USA	1A.2		1A.2	0
CY082158	A/swine/Missouri/01125/2006	2006	H1N1	Swine	USA	1A.2		1A.2	0
CY082159	A/swine/Minnesota/01126/2006	2006	H1N1	Swine	USA	1A.2		1A.2	0
CY082161	A/swine/North_Carolina/01129/2006	2006	H1N1	Swine	USA	1B.2.1		1B.2.1	0			1B.2.1	match					1B.2.1	match
CY082162	A/swine/Minnesota/01130/2006	2006	H1N1	Swine	USA	1A.2		1A.2	0	1A.2	match					1A.2	match
CY082164	A/swine/Minnesota/01133/2006	2006	H1N1	Swine	USA	1A.2		1A.2	0	1A.2	match					1A.2	match
CY082165	A/swine/Iowa/01134/2006	2006	H1N1	Swine	USA	1A.2		1A.2	0
CY082166	A/swine/Minnesota/01136/2006	2006	H1N1	Swine	USA	1A.2		1A.2	0
CY082167	A/swine/Minnesota/01137/2006	2006	H1N1	Swine	USA	1A.2		1A.2	0
CY082169	A/swine/Illinois/01149/2006	2006	H1N2	Swine	USA	1A.2		1A.2	0
CY082171	A/swine/Colorado/01151/2006	2006	H1N1	Swine	USA	1A.2		1A.2	0
CY082174	A/swine/North_Carolina/01155/2006	2006	H1N1	Swine	USA	1B.2.1		1B.2.1	0
CY082176	A/swine/Nebraska/01164/2006	2006	H1N1	Swine	USA	1A.2		1A.2	0
CY082177	A/swine/North_Carolina/01165/2006	2006	H1N1	Swine	USA	1A.3.3.3		1A.3.3.3	0
CY082178	A/swine/Missouri/01167/2006	2006	H1N1	Swine	USA	1A.3.3		1A.3.3	0
CY082179	A/swine/Missouri/01168/2006	2006	H1N1	Swine	USA	1A.2		1A.2	0	1A.2	match
CY082180	A/swine/North_Carolina/01169/2006	2006	H1N2	Swine	USA	1A.3		1A.3	0
CY082181	A/swine/North_Carolina/01172/2006	2006	H1N1	Swine	USA	1A.3.3.3		1A.3.3.3	0	1A.3.3.3	match
CY082182	A/swine/North_Carolina/01173/2006	2006	H1N1	Swine	USA	1A.3.3.3		1A.3.3.3	0
CY082183	A/swine/Iowa/01175/2006	2006	H1N1	Swine	USA	1A.2		1A.2	0
CY082184	A/swine/Iowa/01176/2006	2006	H1N1	Swine	USA	1A.2		1A.2	0	1A.2	match
CY082185	A/swine/Kentucky/01177/2006	2006	H1N1	Swine	USA	1A.2		1A.2	0	1A.2	match					1A.2	match
CY082186	A/swine/Manitoba/01178/2006	2006	H1N1	Swine	Canada	1A.1.1		1A.1.1	0	1A.1.1	match
CY082187	A/swine/Missouri/01180/2006	2006	H1N1	Swine	USA	1A.2		1A.2	0
CY082188	A/swine/Nebraska/01182/2006	2006	H1N1	Swine	USA	1A.1.1		1A.1.1	0	1A.1.1	match					1A.1.1	match
CY082189	A/swine/Virginia/01183/2006	2006	H1N1	Swine	USA	1A.2		1A.2	0
CY082190	A/swine/North_Carolina/01184/2006	2006	H1N1	Swine	USA	1A.3.3.3		1A.3.3.3	0	1A.3.3.3	match
CY082191	A/swine/Minnesota/01185/2006	2006	H1N1	Swine	USA	1A.2		1A.2	0
CY082192	A/swine/Missouri/01187/2006	2006	H1N1	Swine	USA	1A.1		1A.1	0
CY082193	A/swine/South_Dakota/01189/2006	2006	H1N1	Swine	USA	1A.2		1A.2	0
CY082194	A/swine/Missouri/01190/2006	2006	H1N1	Swine	USA	1A.2		1A.2	0
CY082195	A/swine/Minnesota/01194/2006	2006	H1N1	Swine	USA	1A.2		1A.2	0
CY082197	A/swine/Minnesota/01200/2006	2006	H1N1	Swine	USA	1A.2		1A.2	0
CY082198	A/swine/Iowa/01201/2006	2006	H1N1	Swine	USA	1A.2		1A.2	0
CY082200	A/swine/Minnesota/01203/2006	2006	H1N1	Swine	USA	1A.2		1A.2	0
CY082201	A/swine/Missouri/01204/2006	2006	H1N1	Swine	USA	1A.2		1A.2	0
CY082202	A/swine/Minnesota/01207/2006	2006	H1N1	Swine	USA	1A.2		1A.2	0	1A.2	match
CY082204	A/swine/Iowa/01210/2006	2006	H1N1	Swine	USA	1A.2		1A.2	0
CY082205	A/swine/North_Carolina/01211/2006	2006	H1N2	Swine	USA	1A.3		1A.3	0	1A.3	match
CY082206	A/swine/Missouri/01212/2006	2006	H1N1	Swine	USA	1A.2		1A.2	0
CY082207	A/swine/Minnesota/01215/2006	2006	H1N1	Swine	USA	1A.2		1A.2	0	1A.2	match					1A.2	match
CY082208	A/swine/Minnesota/01218/2006	2006	H1N1	Swine	USA	1A.2		1A.2	0	1A.2	match
CY082209	A/swine/Minnesota/01219/2006	2006	H1N1	Swine	USA	1A.2		1A.2	0
CY082210	A/swine/Oklahoma/01220/2006	2006	H1N1	Swine	USA	1B.2.2		1B.2.2	0			1B.2.2	match					1B.2.2	match
CY082211	A/swine/Ohio/01221/2006	2006	H1N1	Swine	USA	1A.3.3.3		1A.3.3.3	0
CY082212	A/swine/Indiana/01224/2006	2006	H1N1	Swine	USA	1A.3.3.3		1A.3.3.3	0
CY082213	A/swine/North_Carolina/01225/2006	2006	H1N1	Swine	USA	1A.3.3.3		1A.3.3.3	0	1A.3.3.3	match					1A.3.3.3	match
CY082214	A/swine/North_Carolina/01226/2006	2006	H1N1	Swine	USA	1A.3.3.3		1A.3.3.3	0	1A.3.3.3	match					1A.3.3.3	match
CY082221	A/swine/Texas/01235/2006	2006	H1N2	Swine	USA	1B.2.2		1B.2.2	0
CY082222	A/swine/Texas/01236/2006	2006	H1N2	Swine	USA	1B.2.2		1B.2.2	0			1B.2.2	match					1B.2.2	match
CY082223	A/swine/Minnesota/01237/2006	2006	H1N1	Swine	USA	1A.1.1		1A.1.1	0
CY082224	A/swine/Texas/01238/2006	2006	H1N1	Swine	USA	1A.3.2		1A.3.2	0	1A.3.2	match					1A.3.2	match
CY082225	A/swine/North_Carolina/01242/2006	2006	H1N2	Swine	USA	1B.2.1		1B.2.1	0			1B.2.1	match					1B.2.1	match
CY082226	A/swine/Oklahoma/01245/2006	2006	H1N1	Swine	USA	1B.2.2		1B.2.2	0
CY082227	A/swine/Missouri/01246/2006	2006	H1N1	Swine	USA	1A.2		1A.2	0
CY082239	A/swine/Minnesota/01259/2006	2006	H1N1	Swine	USA	1A.2		1A.2	0
CY082240	A/swine/Minnesota/01260/2006	2006	H1N1	Swine	USA	1A.2		1A.2	0
CY082241	A/swine/Minnesota/01261/2006	2006	H1N1	Swine	USA	1A.2		1A.2	0
CY082242	A/swine/Minnesota/01263/2006	2006	H1N1	Swine	USA	1A.2		1A.2	0
CY082243	A/swine/Nebraska/01264/2006	2006	H1N1	Swine	USA	1A.2		1A.2	0
CY082244	A/swine/Missouri/01265/2006	2006	H1N1	Swine	USA	1A.2		1A.2	0	1A.2	match
CY082245	A/swine/Illinois/01266/2006	2006	H1N2	Swine	USA	1A.2		1A.2	0
CY082246	A/swine/Minnesota/01267/2006	2006	H1N1	Swine	USA	1A.2		1A.2	0
CY082248	A/swine/Minnesota/01270/2006	2006	H1N1	Swine	USA	1A.2		1A.2	0
CY082249	A/swine/Ohio/01273/2006	2006	H1N1	Swine	USA	1A.3.3.3		1A.3.3.3	0
CY082251	A/swine/Minnesota/01278/2006	2006	H1N1	Swine	USA	1A.2		1A.2	0
CY082252	A/swine/Minnesota/01280/2006	2006	H1N1	Swine	USA	1A.2		1A.2	0
CY082253	A/swine/Oklahoma/01282/2006	2006	H1N1	Swine	USA	1A.3.3.3		1A.3.3.3	0
CY082254	A/swine/Minnesota/01283/2006	2006	H1N1	Swine	USA	1A.2		1A.2	0
CY082255	A/swine/Minnesota/01284/2006	2006	H1N1	Swine	USA	1A.2		1A.2	0
CY082257	A/swine/Minnesota/01286/2006	2006	H1N1	Swine	USA	1A.3.3.3		1A.3.3.3	0	1A.3.3.3	match
CY082260	A/swine/Minnesota/01291/2006	2006	H1N2	Swine	USA	1B.2.2		1B.2.2	0
CY082261	A/swine/North_Carolina/01292/2006	2006	H1N1	Swine	USA	1A.3.3.3		1A.3.3.3	0	1A.3.3.3	match
CY082262	A/swine/Wisconsin/01294/2006	2006	H1N1	Swine	USA	1A.2		1A.2	0	1A.2	match
CY082263	A/swine/North_Carolina/01295/2006	2006	H1N1	Swine	USA	1A.3.3.3		1A.3.3.3	0
CY082264	A/swine/Minnesota/01298/2006	2006	H1N1	Swine	USA	1A.1.1		1A.1.1	0	1A.1.1	match					1A.1.1	match
CY082265	A/swine/Minnesota/01300/2006	2006	H1N1	Swine	USA	1A.2		1A.2	0
CY082266	A/swine/Oklahoma/01301/2006	2006	H1N1	Swine	USA	1B.2.2		1B.2.2	0
CY082267	A/swine/Kansas/01302/2006	2006	H1N1	Swine	USA	1A.3.3.3		1A.3.3.3	0
CY082268	A/swine/Kansas/01303/2006	2006	H1N1	Swine	USA	1A.3.3.3		1A.3.3.3	0	1A.3.3.3	match
CY082270	A/swine/Kansas/01305/2006	2006	H1N1	Swine	USA	1A.2		1A.2	0	1A.2	match
CY082271	A/swine/Minnesota/01306/2006	2006	H1N1	Swine	USA	1A.2		1A.2	0	1A.2	match					1A.2	match
CY082272	A/swine/Minnesota/01307/2006	2006	H1N1	Swine	USA	1A.2		1A.2	0	1A.2	match					1A.2	match
CY082274	A/swine/Minnesota/01309/2006	2006	H1N1	Swine	USA	1A.2		1A.2	0
CY082275	A/swine/Minnesota/01310/2006	2006	H1N1	Swine	USA	1A.3.3.3		1A.3.3.3	0	1A.3.3.3	match
CY082276	A/swine/Minnesota/01311/2006	2006	H1N1	Swine	USA	1A.2		1A.2	0
CY082277	A/swine/North_Carolina/01316/2006	2006	H1N1	Swine	USA	1A.3.3.3		1A.3.3.3	0
CY082278	A/swine/Kansas/01317/2006	2006	H1N1	Swine	USA	1A.2		1A.2	0
CY082279	A/swine/Virginia/01318/2006	2006	H1N1	Swine	USA	1A.2		1A.2	0
CY082280	A/swine/North_Carolina/01320/2006	2006	H1N2	Swine	USA	1A.3.3.3		1A.3.3.3	0	1A.3.3.3	match
CY082281	A/swine/Minnesota/01321/2006	2006	H1N1	Swine	USA	1A.2		1A.2	0
CY082289	A/swine/Virginia/01334/2006	2006	H1N1	Swine	USA	1A.2		1A.2	0	1A.2	match					1A.2	match
CY082290	A/swine/Michigan/01335/2006	2006	H1N1	Swine	USA	1B.2.1		1B.2.1	0
CY082291	A/swine/Virginia/01343/2006	2006	H1N1	Swine	USA	1A.2		1A.2	0
CY082292	A/swine/North_Carolina/01345/2006	2006	H1N1	Swine	USA	1A.3.3.3		1A.3.3.3	0	1A.3.3.3	match
CY082294	A/swine/North_Carolina/01349/2006	2006	H1N1	Swine	USA	1A.3.3.3		1A.3.3.3	0
CY082295	A/swine/North_Carolina/01350/2006	2006	H1N1	Swine	USA	1A.3.3.3		1A.3.3.3	0	1A.3.3.3	match					1A.3.3.3	match
CY082296	A/swine/North_Carolina/01351/2006	2006	H1N1	Swine	USA	1A.3.3.3		1A.3.3.3	0	1A.3.3.3	match					1A.3.3.3	match
CY082297	A/swine/Minnesota/01352/2006	2006	H1N2	Swine	USA	1B.2.2		1B.2.2	0			1B.2.2	match					1B.2.2	match
CY082299	A/swine/Texas/01354/2006	2006	H1N1	Swine	USA	1B.2.2		1B.2.2	0			1B.2.2	match					1B.2.2	match
CY082300	A/swine/Minnesota/01355/2006	2006	H1N1	Swine	USA	1A.2		1A.2	0
CY082302	A/swine/North_Carolina/01357/2006	2006	H1N2	Swine	USA	1A.3		1A.3	0
CY082303	A/swine/Minnesota/01358/2006	2006	H1N1	Swine	USA	1A.2		1A.2	0	1A.2	match					1A.2	match
CY082304	A/swine/Virginia/01359/2006	2006	H1N1	Swine	USA	1A.2		1A.2	0	1A.2	match
CY082307	A/swine/North_Carolina/01363/2006	2006	H1N1	Swine	USA	1A.3.3.3		1A.3.3.3	0
CY082308	A/swine/North_Carolina/01364/2006	2006	H1N1	Swine	USA	1A.3.3.3		1A.3.3.3	0	1A.3.3.3	match					1A.3.3.3	match
CY082309	A/swine/North_Carolina/01365/2006	2006	H1N1	Swine	USA	1A.3.3.3		1A.3.3.3	0
CY082310	A/swine/Minnesota/01369/2006	2006	H1N2	Swine	USA	1B.2.2		1B.2.2	0			1B.2.2	match					1B.2.2	match
CY082314	A/swine/Missouri/01373/2006	2006	H1N1	Swine	USA	1A.2		1A.2	0
CY082316	A/swine/Michigan/01375/2006	2006	H1N1	Swine	USA	1B.2.1		1B.2.1	0
CY082317	A/swine/Michigan/01376/2006	2006	H1N1	Swine	USA	1B.2.1		1B.2.1	0			1B.2.1	match					1B.2.1	match
CY082318	A/swine/Michigan/01377/2006	2006	H1N1	Swine	USA	1B.2.1		1B.2.1	0
CY082320	A/swine/Indiana/01379/2006	2006	H1N1	Swine	USA	1A.3.3.3		1A.3.3.3	0	1A.3.3.3	match					1A.3.3.3	match
CY082321	A/swine/Oklahoma/01382/2006	2006	H1N2	Swine	USA	1A.3.3.3		1A.3.3.3	0	1A.3.3.3	match
CY082322	A/swine/Wisconsin/01389/2006	2006	H1N1	Swine	USA	1A.2		1A.2	0
CY082323	A/swine/North_Carolina/01395/2006	2006	H1N1	Swine	USA	1A.3.3.3		1A.3.3.3	0
CY082324	A/swine/North_Carolina/01396/2006	2006	H1N1	Swine	USA	1A.3.3.3		1A.3.3.3	0
CY082326	A/swine/Iowa/01400/2006	2006	H1N1	Swine	USA	1A.2		1A.2	0
CY082327	A/swine/Minnesota/01401/2006	2006	H1N1	Swine	USA	1A.2		1A.2	0
CY082328	A/swine/Virginia/01402/2006	2006	H1N1	Swine	USA	1A.2		1A.2	0	1A.2	match
CY082329	A/swine/Minnesota/01403/2006	2006	H1N1	Swine	USA	1A.2		1A.2	0	1A.2	match
CY082330	A/swine/Minnesota/01405/2006	2006	H1N1	Swine	USA	1A.2		1A.2	0
CY082331	A/swine/Virginia/01408/2007	2007	H1N1	Swine	USA	1A.3.3.3		1A.3.3.3	0	1A.3.3.3	match
CY082332	A/swine/Minnesota/01411/2006	2006	H1N1	Swine	USA	1A.2		1A.2	0
CY082333	A/swine/Texas/01412/2006	2006	H1N2	Swine	USA	1B.2.2		1B.2.2	0			1B.2.2	match					1B.2.2	match
CY082336	A/swine/Minnesota/01415/2006	2006	H1N1	Swine	USA	1A.1.1		1A.1.1	0	1A.1.1	match					1A.1.1	match
CY082337	A/swine/North_Carolina/01416/2006	2006	H1N1	Swine	USA	1A.3.3.3		1A.3.3.3	0	1A.3.3.3	match					1A.3.3.3	match
CY082338	A/swine/Minnesota/01419/2006	2006	H1N1	Swine	USA	1A.2		1A.2	0
CY082339	A/swine/Ohio/01422/2007	2007	H1N1	Swine	USA	1A.2		1A.2	0
CY082340	A/swine/North_Carolina/01424/2007	2007	H1N1	Swine	USA	1A.3.3.3		1A.3.3.3	0
CY082341	A/swine/Minnesota/01427/2007	2007	H1N1	Swine	USA	1A.2		1A.2	0
CY082342	A/swine/Kansas/01430/2007	2007	H1N1	Swine	USA	1A.3.3.3		1A.3.3.3	0
CY082343	A/swine/Illinois/01432/2007	2007	H1N1	Swine	USA	1A.3.3.3		1A.3.3.3	0
CY082344	A/swine/Minnesota/01433/2007	2007	H1N2	Swine	USA	1A.2		1A.2	0
CY082346	A/swine/Minnesota/01436/2007	2007	H1N1	Swine	USA	1A.2		1A.2	0	1A.2	match					1A.2	match
CY082347	A/swine/Iowa/01438/2007	2007	H1N2	Swine	USA	1B.2.2		1B.2.2	0			1B.2.2	match					1B.2.2	match
CY082349	A/swine/Iowa/01440/2007	2007	H1N2	Swine	USA	1B.2.2		1B.2.2	0
CY082350	A/swine/Iowa/01441/2007	2007	H1N2	Swine	USA	1B.2.2		1B.2.2	0			1B.2.2	match					1B.2.2	match
CY082351	A/swine/Iowa/01442/2007	2007	H1N1	Swine	USA	1A.2		1A.2	0
CY082352	A/swine/Minnesota/01445/2007	2007	H1N1	Swine	USA	1A.2		1A.2	0
CY082353	A/swine/Nebraska/01448/2007	2007	H1N1	Swine	USA	1A.2		1A.2	0
CY082355	A/swine/Illinois/01455/2007	2007	H1N2	Swine	USA	1A.2		1A.2	0
CY082357	A/swine/Minnesota/01458/2006	2006	H1N1	Swine	USA	1A.2		1A.2	0
CY082358	A/swine/Minnesota/01459/2007	2007	H1N1	Swine	USA	1A.2		1A.2	0
CY082359	A/swine/Arkansas/01460/2007	2007	H1N1	Swine	USA	1A.2		1A.2	0	1A.2	match
CY082360	A/swine/Missouri/01461/2007	2007	H1N1	Swine	USA	1A.3.2		1A.3.2	0
CY082362	A/swine/Kansas/01463/2007	2007	H1N1	Swine	USA	1A.3.3.3		1A.3.3.3	0	1A.3.3.3	match					1A.3.3.3	match
CY082363	A/swine/Minnesota/01465/2007	2007	H1N1	Swine	USA	1A.2		1A.2	0
CY082364	A/swine/Minnesota/01467/2007	2007	H1N1	Swine	USA	1A.2		1A.2	0
CY082365	A/swine/North_Carolina/01471/2007	2007	H1N1	Swine	USA	1A.3.3.3		1A.3.3.3	0	1A.3.3.3	match
CY082366	A/swine/Missouri/01473/2007	2007	H1N1	Swine	USA	1A.2		1A.2	0
CY082368	A/swine/North_Carolina/01493/2007	2007	H1N1	Swine	USA	1A.3.3.3		1A.3.3.3	0
CY082369	A/swine/North_Carolina/01507/2006	2006	H1N1	Swine	USA	1A.3.3.3		1A.3.3.3	0	1A.3.3.3	match
CY082371	A/swine/North_Carolina/01513/2007	2007	H1N1	Swine	USA	1A.3.3.3		1A.3.3.3	0	1A.3.3.3	match					1A.3.3.3	match
CY082372	A/swine/North_Carolina/01514/2007	2007	H1N1	Swine	USA	1A.3.3.3		1A.3.3.3	0
CY082373	A/swine/North_Carolina/01515/2007	2007	H1N1	Swine	USA	1A.3.3.3		1A.3.3.3	0	1A.3.3.3	match					1A.3.3.3	match
CY082374	A/swine/North_Carolina/01517/2007	2007	H1N1	Swine	USA	1A.3.3.3		1A.3.3.3	0
CY082375	A/swine/North_Carolina/01518/2007	2007	H1N1	Swine	USA	1A.2		1A.2	0
CY082376	A/swine/Illinois/01521/2007	2007	H1N1	Swine	USA	1A.3.3.3		1A.3.3.3	0	1A.3.3.3	match
CY082378	A/swine/North_Carolina/01523/2007	2007	H1N1	Swine	USA	1A.3.3.3		1A.3.3.3	0
CY082379	A/swine/Illinois/01524/2007	2007	H1N1	Swine	USA	1A.3.3.3		1A.3.3.3	0
CY082380	A/swine/Minnesota/01529/2007	2007	H1N1	Swine	USA	1A.2		1A.2	0
CY082381	A/swine/Missouri/01531/2007	2007	H1N1	Swine	USA	1A.2		1A.2	0
CY082382	A/swine/Minnesota/01537/2007	2007	H1N1	Swine	USA	1A.2		1A.2	0
CY082385	A/swine/Minnesota/01547/2007	2007	H1N1	Swine	USA	1A.2		1A.2	0
CY082386	A/swine/Minnesota/01548/2007	2007	H1N1	Swine	USA	1A.2		1A.2	0
CY082387	A/swine/Minnesota/01552/2007	2007	H1N1	Swine	USA	1A.2		1A.2	0
CY082388	A/swine/Missouri/01553/2007	2007	H1N1	Swine	USA	1A.2		1A.2	0
CY082390	A/swine/North_Carolina/01562/2007	2007	H1N1	Swine	USA	1A.3.3.3		1A.3.3.3	0
CY082391	A/swine/Iowa/01564/2007	2007	H1N1	Swine	USA	1A.2		1A.2	0
CY082393	A/swine/Illinois/01568/2007	2007	H1N1	Swine	USA	1A.2		1A.2	0
CY082394	A/swine/Kentucky/01569/2007	2007	H1N1	Swine	USA	1A.3.3.3		1A.3.3.3	0
CY082395	A/swine/Minnesota/01570/2007	2007	H1N1	Swine	USA	1A.2		1A.2	0
CY082396	A/swine/Minnesota/01574/2007	2007	H1N1	Swine	USA	1A.2		1A.2	0
CY082397	A/swine/Oklahoma/01576/2007	2007	H1N2	Swine	USA	1A.3.3.3		1A.3.3.3	0
CY082398	A/swine/North_Carolina/01580/2007	2007	H1N1	Swine	USA	1A.3.3.3		1A.3.3.3	0	1A.3.3.3	match
CY082399	A/swine/Minnesota/01581/2007	2007	H1N1	Swine	USA	1A.2		1A.2	0
CY082400	A/swine/Minnesota/01584/2007	2007	H1N1	Swine	USA	1A.1.1		1A.1.1	0	1A.1.1	match					1A.1.1	match
CY082401	A/swine/North_Carolina/01591/2007	2007	H1N1	Swine	USA	1A.3.3.3		1A.3.3.3	0	1A.3.3.3	match
CY082403	A/swine/Minnesota/01597/2007	2007	H1N1	Swine	USA	1A.2		1A.2	0
CY082405	A/swine/Minnesota/01600/2007	2007	H1N1	Swine	USA	1A.2		1A.2	0
CY082406	A/swine/Minnesota/01611/2007	2007	H1N1	Swine	USA	1A.2		1A.2	0
CY082407	A/swine/Minnesota/01612/2007	2007	H1N1	Swine	USA	1A.2		1A.2	0
CY082408	A/swine/Minnesota/01613/2007	2007	H1N1	Swine	USA	1A.2		1A.2	0	1A.2	match					1A.2	match
CY082409	A/swine/Minnesota/01614/2007	2007	H1N1	Swine	USA	1A.1.1		1A.1.1	0
CY082410	A/swine/Nebraska/01616/2007	2007	H1N2	Swine	USA	1B.2.2		1B.2.2	0
CY082411	A/swine/Kansas/01618/2007	2007	H1N1	Swine	USA	1A.3.3.3		1A.3.3.3	0	1A.3.3.3	match					1A.3.3.3	match
CY082412	A/swine/Minnesota/01620/2007	2007	H1N1	Swine	USA	1A.2		1A.2	0
CY082413	A/swine/Illinois/01621/2007	2007	H1N1	Swine	USA	1A.3.3.3		1A.3.3.3	0
CY082415	A/swine/Illinois/01626/2007	2007	H1N1	Swine	USA	1A.2		1A.2	0
CY082416	A/swine/Minnesota/01632/2007	2007	H1N1	Swine	USA	1A.2		1A.2	0
CY082417	A/swine/North_Carolina/01636/2007	2007	H1N1	Swine	USA	1A.3.3.3		1A.3.3.3	0	1A.3.3.3	match
CY082418	A/swine/Minnesota/01637/2007	2007	H1N1	Swine	USA	1A.2		1A.2	0
CY082419	A/swine/Kansas/01640/2007	2007	H1N1	Swine	USA	1A.3.3.3		1A.3.3.3	0	1A.3.3.3	match					1A.3.3.3	match
CY082422	A/swine/Oklahoma/01654/2007	2007	H1N2	Swine	USA	1A.3.3.3		1A.3.3.3	0
CY082423	A/swine/Nebraska/01655/2007	2007	H1N1	Swine	USA	1A.3.3.3		1A.3.3.3	0
CY082426	A/swine/Texas/01658/2007	2007	H1N1	Swine	USA	1A.2		1A.2	0
CY082427	A/swine/Minnesota/01659/2007	2007	H1N1	Swine	USA	1A.2		1A.2	0
CY082428	A/swine/Missouri/01660/2007	2007	H1N1	Swine	USA	1A.2		1A.2	0
CY082429	A/swine/Minnesota/01666/2007	2007	H1N1	Swine	USA	1A.2		1A.2	0
CY082430	A/swine/Illinois/01670/2007	2007	H1N1	Swine	USA	1A.3.3.3		1A.3.3.3	0
CY082436	A/swine/Minnesota/01681/2007	2007	H1N1	Swine	USA	1A.2		1A.2	0
CY082437	A/swine/Illinois/01682/2007	2007	H1N1	Swine	USA	1A.3.3.3		1A.3.3.3	0
CY082440	A/swine/North_Carolina/01687/2007	2007	H1N1	Swine	USA	1A.3		1A.3	0
CY082441	A/swine/Oklahoma/01688/2007	2007	H1N1	Swine	USA	1A.2		1A.2	0
CY082442	A/swine/Minnesota/01689/2007	2007	H1N1	Swine	USA	1A.2		1A.2	0
CY082443	A/swine/Indiana/01695/2007	2007	H1N1	Swine	USA	1A.3.3.3		1A.3.3.3	0	1A.3.3.3	match					1A.3.3.3	match
CY082444	A/swine/South_Dakota/01696/2007	2007	H1N1	Swine	USA	1A.2		1A.2	0
CY082446	A/swine/Illinois/01698/2007	2007	H1N1	Swine	USA	1A.3.3.3		1A.3.3.3	0
CY082447	A/swine/Illinois/01702/2007	2007	H1N1	Swine	USA	1A.3.3.3		1A.3.3.3	0	1A.3.3.3	match
CY082448	A/swine/Minnesota/01706/2007	2007	H1N1	Swine	USA	1A.2		1A.2	0
CY082449	A/swine/Minnesota/01708/2007	2007	H1N1	Swine	USA	1A.2		1A.2	0
CY082450	A/swine/North_Carolina/01721/2007	2007	H1N1	Swine	USA	1A.3.3.3		1A.3.3.3	0
CY082451	A/swine/Kansas/01722/2007	2007	H1N1	Swine	USA	1A.2		1A.2	0
CY082452	A/swine/Minnesota/01724/2007	2007	H1N1	Swine	USA	1A.2		1A.2	0
CY082453	A/swine/Oklahoma/01725/2007	2007	H1N1	Swine	USA	1A.2		1A.2	0
CY082454	A/swine/Minnesota/01726/2007	2007	H1N1	Swine	USA	1A.2		1A.2	0
CY082455	A/swine/Minnesota/01727/2007	2007	H1N1	Swine	USA	1A.2		1A.2	0
CY082457	A/swine/Illinois/01730/2007	2007	H1N1	Swine	USA	1A.2		1A.2	0
CY082458	A/swine/North_Carolina/01733/2007	2007	H1N1	Swine	USA	1A.2		1A.2	0
CY082459	A/swine/North_Carolina/01734/2007	2007	H1N1	Swine	USA	1A.3.3.3		1A.3.3.3	0
CY082462	A/swine/Kansas/01740/2007	2007	H1N1	Swine	USA	1A.2		1A.2	0	1A.2	match					1A.2	match
CY082463	A/swine/Oklahoma/01744/2007	2007	H1N1	Swine	USA	1A.2		1A.2	0
CY082464	A/swine/Illinois/01746/2007	2007	H1N1	Swine	USA	1A.3.3.3		1A.3.3.3	0
CY082465	A/swine/North_Carolina/01748/2007	2007	H1N1	Swine	USA	1A.3.3.3		1A.3.3.3	0
CY082466	A/swine/Iowa/01749/2007	2007	H1N1	Swine	USA	1A.2		1A.2	0
CY082470	A/swine/Illinois/01764/2007	2007	H1N1	Swine	USA	1A.2		1A.2	0
CY082471	A/swine/Oklahoma/01767/2007	2007	H1N1	Swine	USA	1A.2		1A.2	0
CY082473	A/swine/Kansas/01771/2007	2007	H1N1	Swine	USA	1A.3.3.3		1A.3.3.3	0	1A.3.3.3	match					1A.3.3.3	match
CY082474	A/swine/North_Carolina/01773/2007	2007	H1N1	Swine	USA	1A.3.3.3		1A.3.3.3	0
CY082475	A/swine/Nebraska/01775/2007	2007	H1N2	Swine	USA	1B.2.2		1B.2.2	0
CY082477	A/swine/Manitoba/01781/2007	2007	H1N1	Swine	Canada	1A.1.1		1A.1.1	0	1A.1.1	match					1A.1.1	match
CY082478	A/swine/Illinois/01790/2007	2007	H1N1	Swine	USA	1A.2		1A.2	0	1A.2	match
CY082479	A/swine/Minnesota/01791/2007	2007	H1N1	Swine	USA	1A.2		1A.2	0
CY082480	A/swine/Minnesota/01792/2007	2007	H1N1	Swine	USA	1A.2		1A.2	0
CY082481	A/swine/North_Carolina/01793/2007	2007	H1N1	Swine	USA	1A.3.3.3		1A.3.3.3	0	1A.3.3.3	match
CY082482	A/swine/Minnesota/01795/2007	2007	H1N1	Swine	USA	1A.2		1A.2	0	1A.2	match
CY082483	A/swine/Kansas/01796/2007	2007	H1N1	Swine	USA	1A.3.3.3		1A.3.3.3	0	1A.3.3.3	match
CY082484	A/swine/Kansas/01797/2007	2007	H1N1	Swine	USA	1A.2		1A.2	0
CY082485	A/swine/Kansas/01805/2007	2007	H1N1	Swine	USA	1A.3.3.3		1A.3.3.3	0	1A.3.3.3	match					1A.3.3.3	match
CY082486	A/swine/North_Carolina/01808/2007	2007	H1N1	Swine	USA	1A.3.3.3		1A.3.3.3	0	1A.3.3.3	match
CY082487	A/swine/Illinois/01812/2007	2007	H1N1	Swine	USA	1A.3.3.3		1A.3.3.3	0	1A.3.3.3	match					1A.3.3.3	match
CY082488	A/swine/Minnesota/01813/2007	2007	H1N1	Swine	USA	1A.2		1A.2	0	1A.2	match					1A.2	match
CY082489	A/swine/Missouri/01819/2007	2007	H1N1	Swine	USA	1A.2		1A.2	0
CY082491	A/swine/North_Carolina/01821/2007	2007	H1N1	Swine	USA	1A.3.3.3		1A.3.3.3	0
CY082493	A/swine/Texas/01824/2007	2007	H1N1	Swine	USA	1A.3.2		1A.3.2	0
CY082494	A/swine/Oklahoma/01825/2007	2007	H1N1	Swine	USA	1A.2		1A.2	0
CY082495	A/swine/Kansas/01826/2007	2007	H1N1	Swine	USA	1A.3.3.3		1A.3.3.3	0	1A.3.3.3	match
CY082496	A/swine/Illinois/01827/2007	2007	H1N1	Swine	USA	1A.3.3.3		1A.3.3.3	0
CY082507	A/swine/Minnesota/01840/2007	2007	H1N1	Swine	USA	1A.2		1A.2	0
CY082508	A/swine/Minnesota/01842/2007	2007	H1N1	Swine	USA	1A.3.3.3		1A.3.3.3	0
CY082509	A/swine/Kansas/01843/2007	2007	H1N1	Swine	USA	1A.3.3.3		1A.3.3.3	0
CY082513	A/swine/North_Carolina/01852/2007	2007	H1N1	Swine	USA	1A.3.3.3		1A.3.3.3	0
CY082514	A/swine/North_Carolina/01853/2007	2007	H1N1	Swine	USA	1A.3.3.3		1A.3.3.3	0	1A.3.3.3	match
CY082515	A/swine/Minnesota/01854/2007	2007	H1N2	Swine	USA	1B.2.1		1B.2.1	0
CY082516	A/swine/North_Carolina/01855/2007	2007	H1N1	Swine	USA	1A.3.3.3		1A.3.3.3	0	1A.3.3.3	match
CY082517	A/swine/North_Carolina/01856/2007	2007	H1N1	Swine	USA	1A.3.3.3		1A.3.3.3	0
CY082518	A/swine/Minnesota/01857/2007	2007	H1N1	Swine	USA	1A.2		1A.2	0
CY082519	A/swine/Minnesota/01858/2007	2007	H1N1	Swine	USA	1A.2		1A.2	0
CY082520	A/swine/Minnesota/01859/2007	2007	H1N1	Swine	USA	1A.2		1A.2	0
CY082521	A/swine/Manitoba/01861/2007	2007	H1N1	Swine	Canada	1A.1.1		1A.1.1	0	1A.1.1	match					1A.1.1	match
CY082522	A/swine/Minnesota/01863/2007	2007	H1N1	Swine	USA	1A.2		1A.2	0
CY082523	A/swine/Minnesota/01864/2007	2007	H1N1	Swine	USA	1A.2		1A.2	0
CY082529	A/swine/Minnesota/01873/2007	2007	H1N1	Swine	USA	1A.1.1		1A.1.1	0	1A.1.1	match
CY082530	A/swine/Minnesota/01874/2007	2007	H1N1	Swine	USA	1A.3.3.3		1A.3.3.3	0	1A.3.3.3	match
CY082531	A/swine/Manitoba/01875/2007	2007	H1N1	Swine	Canada	1A.1.1		1A.1.1	0	1A.1.1	match
CY082532	A/swine/North_Carolina/01877/2007	2007	H1N1	Swine	USA	1A.3.3.3		1A.3.3.3	0	1A.3.3.3	match
CY082533	A/swine/Minnesota/01878/2007	2007	H1N1	Swine	USA	1A.2		1A.2	0
CY082534	A/swine/Illinois/01879/2007	2007	H1N1	Swine	USA	1A.3.3.3		1A.3.3.3	0
CY082535	A/swine/North_Carolina/01880/2007	2007	H1N1	Swine	USA	1A.3.3.3		1A.3.3.3	0	1A.3.3.3	match
CY082536	A/swine/Missouri/01881/2007	2007	H1N1	Swine	USA	1A.2		1A.2	0
CY082537	A/swine/Minnesota/01882/2007	2007	H1N1	Swine	USA	1A.2		1A.2	0
CY082538	A/swine/Kansas/01883/2007	2007	H1N2	Swine	USA	1B.2.1		1B.2.1	0			1B.2.1	match					1B.2.1	match
CY082541	A/swine/Illinois/01887/2007	2007	H1N1	Swine	USA	1A.2		1A.2	0
CY082542	A/swine/Manitoba/01888/2007	2007	H1N1	Swine	Canada	1A.1.1		1A.1.1	0	1A.1.1	match
CY082543	A/swine/Minnesota/01890/2007	2007	H1N2	Swine	USA	1B.2.2		1B.2.2	0
CY082544	A/swine/Manitoba/01891/2007	2007	H1N1	Swine	Canada	1A.1.1		1A.1.1	0	1A.1.1	match					1A.1.1	match
CY082545	A/swine/Indiana/01893/2007	2007	H1N1	Swine	USA	1A.3.3.3		1A.3.3.3	0	1A.3.3.3	match					1A.3.3.3	match
CY082546	A/swine/Nebraska/01894/2007	2007	H1N2	Swine	USA	1B.2.2		1B.2.2	0			1B.2.2	match					1B.2.2	match
CY082547	A/swine/Iowa/01895/2007	2007	H1N1	Swine	USA	1A.2		1A.2	0
CY082553	A/swine/Minnesota/01908/2007	2007	H1N2	Swine	USA	1B.2.2		1B.2.2	0
CY082554	A/swine/Minnesota/01909/2007	2007	H1N1	Swine	USA	1A.3.3.3		1A.3.3.3	0	1A.3.3.3	match					1A.3.3.3	match
CY082555	A/swine/North_Carolina/01910/2007	2007	H1N1	Swine	USA	1A.3.3.3		1A.3.3.3	0
CY082556	A/swine/Ohio/01911/2007	2007	H1N1	Swine	USA	1A.3.3.3		1A.3.3.3	0
CY082557	A/swine/Minnesota/01912/2007	2007	H1N1	Swine	USA	1A.2		1A.2	0
CY082558	A/swine/Minnesota/01913/2007	2007	H1N1	Swine	USA	1A.2		1A.2	0
CY082559	A/swine/Illinois/01917/2007	2007	H1N1	Swine	USA	1A.3.3.3		1A.3.3.3	0
CY082560	A/swine/Illinois/01918/2007	2007	H1N1	Swine	USA	1A.3.3.3		1A.3.3.3	0	1A.3.3.3	match
CY082561	A/swine/Illinois/01919/2007	2007	H1N1	Swine	USA	1A.3.3.3		1A.3.3.3	0
CY082562	A/swine/Nebraska/01920/2007	2007	H1N2	Swine	USA	1B.2.2		1B.2.2	0
CY082563	A/swine/Quebec/01924/2007	2007	H1N1	Swine	Canada	1A.1.1		1A.1.1	0	1A.1.1	match
CY082564	A/swine/North_Carolina/01925/2007	2007	H1N1	Swine	USA	1A.3.3.3		1A.3.3.3	0
CY082565	A/swine/North_Carolina/01926/2007	2007	H1N1	Swine	USA	1A.3.3.3		1A.3.3.3	0	1A.3.3.3	match
CY082566	A/swine/North_Carolina/01932/2007	2007	H1N1	Swine	USA	1A.3.3.3		1A.3.3.3	0
CY082567	A/swine/North_Carolina/01935/2007	2007	H1N1	Swine	USA	1A.3.3.3		1A.3.3.3	0
CY082568	A/swine/North_Carolina/01936/2007	2007	H1N1	Swine	USA	1A.3.3.3		1A.3.3.3	0	1A.3.3.3	match					1A.3.3.3	match
CY082569	A/swine/North_Carolina/01937/2007	2007	H1N1	Swine	USA	1A.3.3.3		1A.3.3.3	0	1A.3.3.3	match
CY082570	A/swine/Minnesota/01938/2007	2007	H1N2	Swine	USA	1B.2.1		1B.2.1	0			1B.2.1	match					1B.2.1	match
CY082571	A/swine/North_Carolina/01939/2007	2007	H1N1	Swine	USA	1A.2		1A.2	0
CY082572	A/swine/Kansas/01941/2007	2007	H1N1	Swine	USA	1A.3.3.3		1A.3.3.3	0
CY082573	A/swine/Kansas/01942/2007	2007	H1N1	Swine	USA	1A.3.3.3		1A.3.3.3	0
CY082574	A/swine/Minnesota/01943/2007	2007	H1N1	Swine	USA	1A.2		1A.2	0
CY082575	A/swine/Oklahoma/01944/2007	2007	H1N1	Swine	USA	1A.2		1A.2	0
CY082577	A/swine/North_Carolina/01946/2007	2007	H1N1	Swine	USA	1A.3.3.3		1A.3.3.3	0
CY082578	A/swine/North_Carolina/01947/2007	2007	H1N1	Swine	USA	1A.3.3.3		1A.3.3.3	0
CY082579	A/swine/Iowa/01948/2007	2007	H1N2	Swine	USA	1B.2.2.1	tool mismatch	1B.2.2-like	999			1B.2.2.1	match					1B.2.2.1	match
CY082580	A/swine/North_Carolina/01949/2007	2007	H1N1	Swine	USA	1A.3.3.3		1A.3.3.3	0	1A.3.3.3	match
CY082581	A/swine/Minnesota/01952/2007	2007	H1N2	Swine	USA	1B.2.2		1B.2.2	0
CY082582	A/swine/North_Carolina/01954/2007	2007	H1N1	Swine	USA	1A.3.3.3		1A.3.3.3	0
CY082583	A/swine/Illinois/01955/2007	2007	H1N1	Swine	USA	1A.3.3.3		1A.3.3.3	0	1A.3.3.3	match					1A.3.3.3	match
CY082584	A/swine/Missouri/01956/2007	2007	H1N2	Swine	USA	1A.2		1A.2	0
CY082588	A/swine/Iowa/01961/2008	2008	H1N1	Swine	USA	1A.2		1A.2	0
CY082589	A/swine/Minnesota/01964/2007	2007	H1N2	Swine	USA	1B.2.2		1B.2.2	0
CY082590	A/swine/North_Carolina/01966/2007	2007	H1N1	Swine	USA	1A.3.3.3		1A.3.3.3	0
CY082592	A/swine/Minnesota/01969/2007	2007	H1N2	Swine	USA	1A.3.3.3		1A.3.3.3	0	1A.3.3.3	match
CY082593	A/swine/North_Carolina/01970/2008	2008	H1N1	Swine	USA	1A.3.3.3		1A.3.3.3	0
CY082594	A/swine/North_Carolina/01971/2008	2008	H1N1	Swine	USA	1A.3.3.3		1A.3.3.3	0	1A.3.3.3	match
CY082595	A/swine/North_Carolina/01972/2008	2008	H1N1	Swine	USA	1A.3.3.3		1A.3.3.3	0
CY082596	A/swine/Ohio/01973/2008	2008	H1N1	Swine	USA	1A.3.3.3		1A.3.3.3	0	1A.3.3.3	match					1A.3.3.3	match
CY082597	A/swine/Saskatchewan/01974/2008	2008	H1N1	Swine	Canada	1A.1.1		1A.1.1	0
CY082599	A/swine/Ohio/01977/2008	2008	H1N1	Swine	USA	1A.3.3.3		1A.3.3.3	0	1A.3.3.3	match					1A.3.3.3	match
CY082600	A/swine/Michigan/01978/2008	2008	H1N1	Swine	USA	1A.3.2		1A.3.2	0
CY082601	A/swine/Iowa/01982/2008	2008	H1N1	Swine	USA	1A.2		1A.2	0
CY082602	A/swine/Minnesota/01983/2008	2008	H1N1	Swine	USA	1A.2		1A.2	0
CY082603	A/swine/Oklahoma/01984/2008	2008	H1N1	Swine	USA	1A.2		1A.2	0	1A.2	match					1A.2	match
CY082604	A/swine/Kansas/01986/2008	2008	H1N2	Swine	USA	1A.2		1A.2	0
CY082606	A/swine/Iowa/01992/2008	2008	H1N1	Swine	USA	1A.2		1A.2	0	1A.2	match					1A.2	match
CY082610	A/swine/Minnesota/01998/2008	2008	H1N2	Swine	USA	1A.2		1A.2	0
CY082612	A/swine/Oklahoma/02000/2008	2008	H1N1	Swine	USA	1A.2		1A.2	0
CY082613	A/swine/Ohio/02001/2008	2008	H1N1	Swine	USA	1A.3.3.3		1A.3.3.3	0
CY082615	A/swine/North_Carolina/02005/2008	2008	H1N1	Swine	USA	1A.3.3.3		1A.3.3.3	0	1A.3.3.3	match					1A.3.3.3	match
CY082616	A/swine/Illinois/02006/2008	2008	H1N1	Swine	USA	1A.2		1A.2	0	1A.2	match
CY082617	A/swine/North_Carolina/02008/2008	2008	H1N1	Swine	USA	1A.3.3.3		1A.3.3.3	0
CY082618	A/swine/North_Carolina/02009/2008	2008	H1N1	Swine	USA	1A.3.3.3		1A.3.3.3	0
CY082621	A/swine/Missouri/02012/2008	2008	H1N1	Swine	USA	1A.3.2		1A.3.2	0	1A.3.2	match					1A.3.2	match
CY082622	A/swine/Nebraska/02013/2008	2008	H1N1	Swine	USA	1A.2		1A.2	0
CY082623	A/swine/Iowa/02014/2008	2008	H1N1	Swine	USA	1B.2.2		1B.2.2	0			1B.2.2	match					1B.2.2	match
CY082624	A/swine/Iowa/02019/2008	2008	H1N2	Swine	USA	1B.2.2		1B.2.2	0
CY082625	A/swine/Kansas/02020/2008	2008	H1N1	Swine	USA	1A.2		1A.2	0
CY082626	A/swine/Minnesota/02021/2008	2008	H1N1	Swine	USA	1A.2		1A.2	0
CY082627	A/swine/Minnesota/02022/2008	2008	H1N1	Swine	USA	1A.2		1A.2	0
CY082628	A/swine/North_Carolina/02023/2008	2008	H1N1	Swine	USA	1A.3.3.3		1A.3.3.3	0
CY082629	A/swine/Ohio/02024/2008	2008	H1N1	Swine	USA	1A.3.3.3		1A.3.3.3	0	1A.3.3.3	match					1A.3.3.3	match
CY082630	A/swine/Missouri/02025/2008	2008	H1N1	Swine	USA	1A.2		1A.2	0	1A.2	match
CY082631	A/swine/Ohio/02026/2008	2008	H1N1	Swine	USA	1A.3.3.3		1A.3.3.3	0
CY082632	A/swine/Iowa/02028/2008	2008	H1N1	Swine	USA	1A.3.3.3		1A.3.3.3	0
CY082633	A/swine/Minnesota/02029/2008	2008	H1N1	Swine	USA	1A.2		1A.2	0	1A.2	match
CY082634	A/swine/Minnesota/02031/2008	2008	H1N1	Swine	USA	1A.2		1A.2	0
CY082636	A/swine/Missouri/02036/2008	2008	H1N1	Swine	USA	1A.2		1A.2	0
CY082638	A/swine/Ohio/02038/2008	2008	H1N1	Swine	USA	1A.3.3.3		1A.3.3.3	0	1A.3.3.3	match
CY082645	A/swine/North_Carolina/02045/2008	2008	H1N1	Swine	USA	1A.2		1A.2	0
CY082646	A/swine/Illinois/02047/2008	2008	H1N1	Swine	USA	1A.3.3.3		1A.3.3.3	0	1A.3.3.3	match					1A.3.3.3	match
CY082647	A/swine/South_Dakota/02048/2008	2008	H1N2	Swine	USA	1B.2.2		1B.2.2	0
CY082648	A/swine/Illinois/02049/2008	2008	H1N1	Swine	USA	1A.3.3.3		1A.3.3.3	0	1A.3.3.3	match
CY082649	A/swine/Illinois/02050/2008	2008	H1N1	Swine	USA	1A.3.3.3		1A.3.3.3	0
CY082650	A/swine/Minnesota/02053/2008	2008	H1N1	Swine	USA	1A.1.1		1A.1.1	0	1A.1.1	match					1A.1.1	match
CY082651	A/swine/Iowa/02054/2008	2008	H1N1	Swine	USA	1A.2		1A.2	0
CY082653	A/swine/Oklahoma/02058/2008	2008	H1N2	Swine	USA	1B.2.2.2		1B.2.2.2	0			1B.2.2.2	match					1B.2.2.2	match
CY082654	A/swine/Minnesota/02059/2008	2008	H1N1	Swine	USA	1A.2		1A.2	0
CY082655	A/swine/Missouri/02060/2008	2008	H1N1	Swine	USA	1A.3.3.3		1A.3.3.3	0
CY082658	A/swine/Oklahoma/02063/2008	2008	H1N1	Swine	USA	1A.2		1A.2	0
CY082659	A/swine/Illinois/02064/2008	2008	H1N1	Swine	USA	1A.3.3.3		1A.3.3.3	0	1A.3.3.3	match
CY082660	A/swine/Illinois/02065/2008	2008	H1N1	Swine	USA	1A.3.3.3		1A.3.3.3	0
CY082662	A/swine/Iowa/02067/2008	2008	H1N1	Swine	USA	1A.2		1A.2	0
CY082664	A/swine/Kansas/02069/2008	2008	H1N1	Swine	USA	1A.2		1A.2	0
CY082665	A/swine/Kansas/02071/2008	2008	H1N1	Swine	USA	1A.2		1A.2	0
CY082666	A/swine/Minnesota/02072/2008	2008	H1N1	Swine	USA	1A.2		1A.2	0	1A.2	match
CY082667	A/swine/Minnesota/02073/2008	2008	H1N1	Swine	USA	1A.2		1A.2	0
CY082668	A/swine/North_Carolina/02075/2008	2008	H1N1	Swine	USA	1A.3.3.3		1A.3.3.3	0	1A.3.3.3	match					1A.3.3.3	match
CY082669	A/swine/North_Carolina/02080/2008	2008	H1N1	Swine	USA	1A.3.3.3		1A.3.3.3	0
CY082672	A/swine/North_Carolina/02084/2008	2008	H1N1	Swine	USA	1A.2		1A.2	0
CY082673	A/swine/Kentucky/02086/2008	2008	H1N1	Swine	USA	1A.2		1A.2	0
CY082674	A/swine/Illinois/02087/2008	2008	H1N1	Swine	USA	1A.3.3.3		1A.3.3.3	0
CY082675	A/swine/North_Carolina/02088/2008	2008	H1N1	Swine	USA	1A.3.3.3		1A.3.3.3	0
CY082676	A/swine/Ohio/02090/2008	2008	H1N1	Swine	USA	1A.3.3.3		1A.3.3.3	0	1A.3.3.3	match
CY082677	A/swine/Minnesota/02092/2008	2008	H1N1	Swine	USA	1A.2		1A.2	0
CY082678	A/swine/Minnesota/02093/2008	2008	H1N1	Swine	USA	1A.1.1		1A.1.1	0	1A.1.1	match
CY082680	A/swine/North_Carolina/02095/2008	2008	H1N1	Swine	USA	1A.3.3.3		1A.3.3.3	0	1A.3.3.3	match					1A.3.3.3	match
CY082681	A/swine/Iowa/02096/2008	2008	H1N1	Swine	USA	1A.3.3.3		1A.3.3.3	0
CY082682	A/swine/Iowa/02097/2008	2008	H1N1	Swine	USA	1A.2		1A.2	0	1A.2	match
CY082683	A/swine/Minnesota/02098/2008	2008	H1N1	Swine	USA	1A.2		1A.2	0
CY082685	A/swine/Minnesota/02100/2008	2008	H1N2	Swine	USA	1B.2.2		1B.2.2	0
CY082686	A/swine/Minnesota/02101/2008	2008	H1N1	Swine	USA	1A.2		1A.2	0
CY082687	A/swine/Minnesota/02102/2008	2008	H1N1	Swine	USA	1A.1.1		1A.1.1	0	1A.1.1	match
CY082688	A/swine/Minnesota/02105/2008	2008	H1N1	Swine	USA	1A.2		1A.2	0	1A.2	match
CY082689	A/swine/Indiana/02106/2008	2008	H1N1	Swine	USA	1A.3.3.3		1A.3.3.3	0
CY082691	A/swine/Minnesota/02108/2008	2008	H1N1	Swine	USA	1A.2		1A.2	0
CY082692	A/swine/Illinois/02109/2008	2008	H1N1	Swine	USA	1A.3.3.3		1A.3.3.3	0	1A.3.3.3	match					1A.3.3.3	match
CY082693	A/swine/Missouri/02111/2008	2008	H1N1	Swine	USA	1A.3.3.3		1A.3.3.3	0	1A.3.3.3	match
CY082694	A/swine/Minnesota/02113/2008	2008	H1N1	Swine	USA	1A.2		1A.2	0
CY082695	A/swine/Minnesota/02114/2008	2008	H1N1	Swine	USA	1A.1.1		1A.1.1	0	1A.1.1	match					1A.1.1	match
CY082696	A/swine/Kentucky/02116/2008	2008	H1N1	Swine	USA	1A.2		1A.2	0
CY082697	A/swine/North_Carolina/02117/2008	2008	H1N1	Swine	USA	1A.3.3.3		1A.3.3.3	0
CY082698	A/swine/Kansas/02118/2008	2008	H1N1	Swine	USA	1A.3.3.3		1A.3.3.3	0	1A.3.3.3	match
CY082699	A/swine/Ohio/02119/2008	2008	H1N1	Swine	USA	1A.3.3.3		1A.3.3.3	0
CY082701	A/swine/Minnesota/02121/2008	2008	H1N2	Swine	USA	1B.2.2		1B.2.2	0
CY082702	A/swine/Kansas/02122/2008	2008	H1N1	Swine	USA	1A.3.3.3		1A.3.3.3	0
CY082703	A/swine/North_Carolina/02123/2008	2008	H1N1	Swine	USA	1A.3.3.3		1A.3.3.3	0
CY082704	A/swine/Kentucky/02126/2008	2008	H1N1	Swine	USA	1A.2		1A.2	0
CY082705	A/swine/Minnesota/02127/2008	2008	H1N2	Swine	USA	1B.2.2		1B.2.2	0			1B.2.2	match					1B.2.2	match
CY082707	A/swine/Minnesota/02129/2008	2008	H1N2	Swine	USA	1B.2.2		1B.2.2	0
CY082708	A/swine/Minnesota/02130/2008	2008	H1N1	Swine	USA	1A.2		1A.2	0
CY082709	A/swine/Wisconsin/02131/2008	2008	H1N1	Swine	USA	1A.3.3.3		1A.3.3.3	0
CY082711	A/swine/Minnesota/02134/2008	2008	H1N1	Swine	USA	1A.2		1A.2	0
CY082712	A/swine/Illinois/02136/2008	2008	H1N1	Swine	USA	1A.2		1A.2	0
CY082716	A/swine/Illinois/02144/2008	2008	H1N1	Swine	USA	1A.3.3.3		1A.3.3.3	0
CY082717	A/swine/Minnesota/02146/2008	2008	H1N1	Swine	USA	1A.2		1A.2	0
CY082718	A/swine/Minnesota/02148/2008	2008	H1N1	Swine	USA	1A.2		1A.2	0	1A.2	match
CY082719	A/swine/Iowa/02152/2008	2008	H1N2	Swine	USA	1B.2.1		1B.2.1	0			1B.2.1	match					1B.2.1	match
CY082720	A/swine/Minnesota/02154/2008	2008	H1N2	Swine	USA	1B.2.2		1B.2.2	0			1B.2.2	match					1B.2.2	match
CY082723	A/swine/Manitoba/02158/2008	2008	H1N1	Swine	Canada	1A.1.1		1A.1.1	0	1A.1.1	match					1A.1.1	match
CY082724	A/swine/North_Carolina/02161/2008	2008	H1N1	Swine	USA	1A.3.3.3		1A.3.3.3	0
CY082727	A/swine/Illinois/02166/2008	2008	H1N1	Swine	USA	1A.3.3.3		1A.3.3.3	0
CY082728	A/swine/Illinois/02167/2008	2008	H1N1	Swine	USA	1A.3.3.3		1A.3.3.3	0	1A.3.3.3	match
CY082731	A/swine/Minnesota/02172/2008	2008	H1N1	Swine	USA	1A.2		1A.2	0
CY082734	A/swine/Minnesota/02179/2008	2008	H1N1	Swine	USA	1A.2		1A.2	0	1A.2	match					1A.2	match
CY082735	A/swine/Minnesota/02180/2008	2008	H1N1	Swine	USA	1A.2		1A.2	0
CY082736	A/swine/Manitoba/02185/2008	2008	H1N1	Swine	Canada	1A.1.1		1A.1.1	0
CY082740	A/swine/Minnesota/02189/2008	2008	H1N1	Swine	USA	1A.2		1A.2	0
CY082743	A/swine/Minnesota/02194/2008	2008	H1N1	Swine	USA	1A.3.3.3		1A.3.3.3	0	1A.3.3.3	match
CY082744	A/swine/Ohio/02195/2008	2008	H1N1	Swine	USA	1A.3.3.3		1A.3.3.3	0	1A.3.3.3	match					1A.3.3.3	match
CY082745	A/swine/Minnesota/02197/2008	2008	H1N1	Swine	USA	1A.2		1A.2	0
CY082748	A/swine/Minnesota/02202/2008	2008	H1N1	Swine	USA	1A.3.3.3		1A.3.3.3	0	1A.3.3.3	match
CY082749	A/swine/North_Carolina/02203/2008	2008	H1N1	Swine	USA	1A.3.3.3		1A.3.3.3	0	1A.3.3.3	match
CY082750	A/swine/Minnesota/02209/2008	2008	H1N1	Swine	USA	1A.2		1A.2	0
CY082753	A/swine/South_Dakota/02216/2008	2008	H1N1	Swine	USA	1A.3.3.3		1A.3.3.3	0
CY082757	A/swine/Nebraska/02221/2008	2008	H1N1	Swine	USA	1A.3.3.3		1A.3.3.3	0	1A.3.3.3	match
CY082761	A/swine/Minnesota/02227/2008	2008	H1N2	Swine	USA	1B.2.2.1		1B.2.2.1	0			1B.2.2.1	match					1B.2.2.1	match
CY082763	A/swine/Iowa/02229/2008	2008	H1N1	Swine	USA	1A.2		1A.2	0
CY082764	A/swine/Missouri/02230/2008	2008	H1N2	Swine	USA	1B.2.2.1		1B.2.2.1	0
CY082765	A/swine/Minnesota/02232/2008	2008	H1N1	Swine	USA	1A.2		1A.2	0
CY082768	A/swine/Minnesota/02236/2008	2008	H1N1	Swine	USA	1B.2.1		1B.2.1	0			1B.2.1	match					1B.2.1	match
CY082769	A/swine/Minnesota/02237/2008	2008	H1N1	Swine	USA	1A.3.3.3		1A.3.3.3	0
CY082770	A/swine/Minnesota/02239/2008	2008	H1N2	Swine	USA	1B.2.2		1B.2.2	0			1B.2.2	match					1B.2.2	match
CY082771	A/swine/Minnesota/02243/2008	2008	H1N2	Swine	USA	1B.2.2		1B.2.2	0			1B.2.2	match					1B.2.2	match
CY082773	A/swine/Minnesota/02250/2008	2008	H1N2	Swine	USA	1B.2.2.1		1B.2.2.1	0			1B.2.2.1	match					1B.2.2.1	match
CY082774	A/swine/Minnesota/02252/2008	2008	H1N1	Swine	USA	1A.2		1A.2	0
CY082775	A/swine/Minnesota/02253/2008	2008	H1N1	Swine	USA	1A.2		1A.2	0
CY082777	A/swine/Texas/02259/2008	2008	H1N1	Swine	USA	1A.2		1A.2	0
CY082779	A/swine/Missouri/02263/2008	2008	H1N1	Swine	USA	1A.2		1A.2	0
CY082780	A/swine/Iowa/02264/2008	2008	H1N1	Swine	USA	1A.3.3.3		1A.3.3.3	0	1A.3.3.3	match
CY082781	A/swine/Minnesota/02266/2008	2008	H1N1	Swine	USA	1A.2		1A.2	0
CY082785	A/swine/Nebraska/02270/2008	2008	H1N1	Swine	USA	1A.2		1A.2	0	1A.2	match
CY082787	A/swine/Minnesota/02272/2008	2008	H1N1	Swine	USA	1A.2		1A.2	0
CY082788	A/swine/Missouri/02273/2008	2008	H1N1	Swine	USA	1A.1.1		1A.1.1	0	1A.1.1	match					1A.1.1	match
CY082792	A/swine/Missouri/02280/2008	2008	H1N1	Swine	USA	1A.1.1		1A.1.1	0	1A.1.1	match					1A.1.1	match
CY082793	A/swine/Nebraska/02281/2008	2008	H1N1	Swine	USA	1A.2		1A.2	0
CY082794	A/swine/Kentucky/02284/2008	2008	H1N1	Swine	USA	1A.2		1A.2	0	1A.2	match
CY082795	A/swine/Minnesota/02285/2008	2008	H1N2	Swine	USA	1B.2.1		1B.2.1	0			1B.2.1	match					1B.2.1	match
CY082797	A/swine/Minnesota/02290/2008	2008	H1N1	Swine	USA	1A.2		1A.2	0	1A.2	match
CY082800	A/swine/Minnesota/02293/2008	2008	H1N2	Swine	USA	1B.2.1		1B.2.1	0
CY082802	A/swine/Minnesota/02295/2008	2008	H1N1	Swine	USA	1A.2		1A.2	0
CY082803	A/swine/Illinois/02296/2008	2008	H1N1	Swine	USA	1A.3.3.3		1A.3.3.3	0	1A.3.3.3	match
CY082804	A/swine/Missouri/02297/2008	2008	H1N1	Swine	USA	1A.2		1A.2	0
CY082806	A/swine/Missouri/02299/2008	2008	H1N1	Swine	USA	1A.2		1A.2	0
CY082809	A/swine/Ohio/02305/2008	2008	H1N1	Swine	USA	1A.3.3.3		1A.3.3.3	0
CY082810	A/swine/North_Carolina/02308/2008	2008	H1N1	Swine	USA	1A.3.3.3		1A.3.3.3	0	1A.3.3.3	match
CY082811	A/swine/Minnesota/02309/2008	2008	H1N2	Swine	USA	1B.2.2.1		1B.2.2.1	0			1B.2.2.1	match					1B.2.2.1	match
CY082813	A/swine/Missouri/02312/2008	2008	H1N1	Swine	USA	1A.1.1		1A.1.1	0
CY082814	A/swine/Iowa/02315/2008	2008	H1N1	Swine	USA	1A.2		1A.2	0
CY082815	A/swine/Minnesota/02316/2008	2008	H1N1	Swine	USA	1A.2		1A.2	0
CY082816	A/swine/Illinois/02317/2008	2008	H1N1	Swine	USA	1A.3.3.3		1A.3.3.3	0	1A.3.3.3	match
CY082819	A/swine/Illinois/02320/2008	2008	H1N1	Swine	USA	1A.3.3.3		1A.3.3.3	0
CY082825	A/swine/Illinois/02331/2008	2008	H1N1	Swine	USA	1A.1.1		1A.1.1	0	1A.1.1	match
CY082826	A/swine/Minnesota/02332/2008	2008	H1N1	Swine	USA	1A.2		1A.2	0
CY082827	A/swine/South_Dakota/02333/2008	2008	H1N1	Swine	USA	1A.3.3.3		1A.3.3.3	0	1A.3.3.3	match					1A.3.3.3	match
CY082830	A/swine/Minnesota/02340/2008	2008	H1N1	Swine	USA	1A.2		1A.2	0
CY082831	A/swine/Nebraska/02341/2008	2008	H1N2	Swine	USA	1B.2.2		1B.2.2	0
CY082833	A/swine/Minnesota/02345/2008	2008	H1N1	Swine	USA	1A.2		1A.2	0
CY082834	A/swine/Illinois/02346/2008	2008	H1N1	Swine	USA	1A.3.3.3		1A.3.3.3	0
CY082835	A/swine/Illinois/02347/2008	2008	H1N1	Swine	USA	1A.3.3.3		1A.3.3.3	0	1A.3.3.3	match					1A.3.3.3	match
CY082836	A/swine/Minnesota/02348/2008	2008	H1N1	Swine	USA	1A.3.3.3		1A.3.3.3	0	1A.3.3.3	match					1A.3.3.3	match
CY082843	A/swine/North_Carolina/02356/2008	2008	H1N2	Swine	USA	1B.2.1		1B.2.1	0			1B.2.1	match					1B.2.1	match
CY082844	A/swine/Missouri/02357/2008	2008	H1N1	Swine	USA	1A.3.3.3		1A.3.3.3	0
CY082846	A/swine/Texas/02361/2008	2008	H1N1	Swine	USA	1A.2		1A.2	0
CY082847	A/swine/Minnesota/02364/2008	2008	H1N2	Swine	USA	1A.2		1A.2	0
CY082852	A/swine/Wisconsin/02370/2008	2008	H1N1	Swine	USA	1A.3.3.3		1A.3.3.3	0	1A.3.3.3	match
CY082854	A/swine/Illinois/02374/2008	2008	H1N1	Swine	USA	1A.3.3.3		1A.3.3.3	0	1A.3.3.3	match
CY082855	A/swine/Wisconsin/02376/2008	2008	H1N1	Swine	USA	1A.2		1A.2	0
CY082856	A/swine/Wisconsin/02377/2008	2008	H1N1	Swine	USA	1A.2		1A.2	0
CY082857	A/swine/Missouri/02379/2008	2008	H1N1	Swine	USA	1A.3.3.3		1A.3.3.3	0	1A.3.3.3	match
CY082858	A/swine/Illinois/02380/2008	2008	H1N1	Swine	USA	1A.2		1A.2	0
CY082859	A/swine/Missouri/02381/2008	2008	H1N1	Swine	USA	1A.3.3.3		1A.3.3.3	0
CY082861	A/swine/Ohio/02383/2008	2008	H1N2	Swine	USA	1B.2.1		1B.2.1	0			1B.2.1	match					1B.2.1	match
CY082863	A/swine/Illinois/02385/2008	2008	H1N1	Swine	USA	1A.3.3.3		1A.3.3.3	0
CY082864	A/swine/Oklahoma/02386/2008	2008	H1N1	Swine	USA	1A.2		1A.2	0
CY082865	A/swine/Minnesota/02387/2008	2008	H1N1	Swine	USA	1A.3.3.3		1A.3.3.3	0	1A.3.3.3	match					1A.3.3.3	match
CY082867	A/swine/Minnesota/02399/2008	2008	H1N1	Swine	USA	1A.2		1A.2	0
CY082868	A/swine/Minnesota/02400/2008	2008	H1N1	Swine	USA	1A.2		1A.2	0
CY082871	A/swine/North_Carolina/02403/2008	2008	H1N1	Swine	USA	1A.3.3.3		1A.3.3.3	0
CY082873	A/swine/Minnesota/02406/2008	2008	H1N1	Swine	USA	1A.3.3.3		1A.3.3.3	0	1A.3.3.3	match
CY082874	A/swine/Minnesota/02407/2008	2008	H1N1	Swine	USA	1A.3.3.3		1A.3.3.3	0	1A.3.3.3	match
CY082875	A/swine/North_Carolina/02408/2008	2008	H1N1	Swine	USA	1A.3.3.3		1A.3.3.3	0
CY082876	A/swine/North_Carolina/02409/2008	2008	H1N1	Swine	USA	1A.3.3.3		1A.3.3.3	0
CY082877	A/swine/Minnesota/02412/2008	2008	H1N1	Swine	USA	1A.3.3.3		1A.3.3.3	0
CY082878	A/swine/Michigan/02413/2008	2008	H1N2	Swine	USA	1B.2.2.2	tool mismatch	1B.2.2-like	999
CY082880	A/swine/Wisconsin/02415/2008	2008	H1N1	Swine	USA	1A.3.3.3		1A.3.3.3	0
CY082883	A/swine/Minnesota/02418/2008	2008	H1N1	Swine	USA	1A.2		1A.2	0	1A.2	match					1A.2	match
CY082884	A/swine/Missouri/02419/2008	2008	H1N1	Swine	USA	1A.3.3.3		1A.3.3.3	0
CY082885	A/swine/Minnesota/02420/2008	2008	H1N1	Swine	USA	1A.2		1A.2	0
CY082887	A/swine/Iowa/02423/2008	2008	H1N1	Swine	USA	1A.2		1A.2	0	1A.2	match
CY082888	A/swine/Wisconsin/02424/2008	2008	H1N1	Swine	USA	1A.2		1A.2	0
CY082889	A/swine/Minnesota/02425/2008	2008	H1N1	Swine	USA	1A.2		1A.2	0	1A.2	match					1A.2	match
CY082890	A/swine/Minnesota/02426/2008	2008	H1N2	Swine	USA	1A.2		1A.2	0
CY082891	A/swine/Iowa/02428/2008	2008	H1N1	Swine	USA	1A.3.3.3		1A.3.3.3	0
CY082893	A/swine/Illinois/02431/2008	2008	H1N1	Swine	USA	1A.1.1		1A.1.1	0	1A.1.1	match
CY082894	A/swine/Illinois/02432/2008	2008	H1N1	Swine	USA	1A.3.3.3		1A.3.3.3	0	1A.3.3.3	match
CY082895	A/swine/Minnesota/02433/2008	2008	H1N1	Swine	USA	1A.3.3.3		1A.3.3.3	0	1A.3.3.3	match
CY082896	A/swine/Minnesota/02434/2008	2008	H1N1	Swine	USA	1A.3.3.3		1A.3.3.3	0	1A.3.3.3	match
CY082897	A/swine/Illinois/02435/2008	2008	H1N2	Swine	USA	1A.2		1A.2	0
CY082898	A/swine/Minnesota/02438/2008	2008	H1N2	Swine	USA	1A.2		1A.2	0
CY082901	A/swine/North_Carolina/02444/2008	2008	H1N1	Swine	USA	1A.3.3.3		1A.3.3.3	0	1A.3.3.3	match
CY082902	A/swine/Illinois/02445/2008	2008	H1N1	Swine	USA	1A.3.3.3		1A.3.3.3	0
CY082905	A/swine/Minnesota/02448/2008	2008	H1N2	Swine	USA	1B.2.1		1B.2.1	0
CY082906	A/swine/Missouri/02449/2008	2008	H1N2	Swine	USA	1B.2.2.1	tool mismatch	1B.2.2-like	999			1B.2.2.1	match					1B.2.2.1	match
CY082907	A/swine/Illinois/02450/2008	2008	H1N1	Swine	USA	1A.1.1		1A.1.1	0	1A.1.1	match					1A.1.1	match
CY082908	A/swine/Illinois/02451/2008	2008	H1N1	Swine	USA	1A.3.3.3		1A.3.3.3	0
CY082909	A/swine/North_Carolina/02452/2008	2008	H1N1	Swine	USA	1A.3.3.3		1A.3.3.3	0	1A.3.3.3	match
CY082910	A/swine/Minnesota/02453/2008	2008	H1N1	Swine	USA	1A.3.3.3		1A.3.3.3	0	1A.3.3.3	match					1A.3.3.3	match
CY082911	A/swine/Illinois/02454/2008	2008	H1N1	Swine	USA	1A.2		1A.2	0
CY082912	A/swine/Illinois/02455/2008	2008	H1N1	Swine	USA	1A.3.3.3		1A.3.3.3	0	1A.3.3.3	match
CY082913	A/swine/Nebraska/02456/2008	2008	H1N1	Swine	USA	1A.2		1A.2	0
CY082915	A/swine/Missouri/02458/2008	2008	H1N1	Swine	USA	1A.1.1		1A.1.1	0	1A.1.1	match					1A.1.1	match
CY082916	A/swine/Iowa/02460/2008	2008	H1N2	Swine	USA	1B.2.2		1B.2.2	0
CY082918	A/swine/Ohio/02462/2008	2008	H1N1	Swine	USA	1A.3.3.3		1A.3.3.3	0
CY082921	A/swine/Wisconsin/02467/2008	2008	H1N2	Swine	USA	1A.3.3.3		1A.3.3.3	0
CY082922	A/swine/Minnesota/02469/2008	2008	H1N1	Swine	USA	1A.1.1		1A.1.1	0
CY082927	A/swine/Minnesota/02474/2008	2008	H1N1	Swine	USA	1A.2		1A.2	0
CY082928	A/swine/Minnesota/02475/2008	2008	H1N1	Swine	USA	1A.2		1A.2	0
CY082930	A/swine/North_Carolina/02478/2008	2008	H1N1	Swine	USA	1A.3.3.3		1A.3.3.3	0
CY082931	A/swine/Iowa/02481/2008	2008	H1N1	Swine	USA	1A.3.3.3		1A.3.3.3	0
CY082932	A/swine/Minnesota/02483/2008	2008	H1N1	Swine	USA	1A.2		1A.2	0
CY082933	A/swine/Iowa/02484/2008	2008	H1N2	Swine	USA	1B.2.2		1B.2.2	0
CY082934	A/swine/Iowa/02485/2008	2008	H1N2	Swine	USA	1B.2.2		1B.2.2	0			1B.2.2	match					1B.2.2	match
CY082937	A/swine/North_Carolina/02488/2008	2008	H1N1	Swine	USA	1A.3.3.3		1A.3.3.3	0
CY082938	A/swine/North_Carolina/02490/2008	2008	H1N1	Swine	USA	1A.3.3.3		1A.3.3.3	0	1A.3.3.3	match
CY082939	A/swine/Minnesota/02492/2008	2008	H1N2	Swine	USA	1B.2.2		1B.2.2	0			1B.2.2	match					1B.2.2	match
CY082940	A/swine/Missouri/02495/2008	2008	H1N1	Swine	USA	1A.2		1A.2	0
CY082941	A/swine/Missouri/02496/2008	2008	H1N1	Swine	USA	1A.2		1A.2	0
CY082942	A/swine/Minnesota/02500/2008	2008	H1N1	Swine	USA	1A.2		1A.2	0
CY082943	A/swine/Minnesota/02501/2008	2008	H1N1	Swine	USA	1A.2		1A.2	0
CY082944	A/swine/Minnesota/02502/2008	2008	H1N1	Swine	USA	1A.3.3.3		1A.3.3.3	0	1A.3.3.3	match
CY082945	A/swine/Missouri/02507/2008	2008	H1N1	Swine	USA	1A.1.1		1A.1.1	0	1A.1.1	match
CY082946	A/swine/Minnesota/02509/2008	2008	H1N1	Swine	USA	1A.3.3.3		1A.3.3.3	0	1A.3.3.3	match					1A.3.3.3	match
CY082947	A/swine/North_Carolina/02511/2008	2008	H1N1	Swine	USA	1A.3.3.3		1A.3.3.3	0
CY082948	A/swine/Texas/02512/2008	2008	H1N1	Swine	USA	1A.3.2		1A.3.2	0
CY082953	A/swine/Minnesota/02524/2008	2008	H1N1	Swine	USA	1A.2		1A.2	0
CY082955	A/swine/North_Carolina/16980_1/2008	2008	H1N1	Swine	USA	1A.3.3.3		1A.3.3.3	0	1A.3.3.3	match
CY082956	A/swine/North_Carolina/16980_11/2008	2008	H1N1	Swine	USA	1A.3.3.3		1A.3.3.3	0	1A.3.3.3	match					1A.3.3.3	match
CY082957	A/swine/Illinois/16980_2a/2008	2008	H1N1	Swine	USA	1A.2		1A.2	0	1A.2	match					1A.2	match
CY082959	A/swine/Ohio/16980_5/2008	2008	H1N1	Swine	USA	1A.3.3.3		1A.3.3.3	0
CY082960	A/swine/Minnesota/16980_6/2008	2008	H1N1	Swine	USA	1A.1.1		1A.1.1	0	1A.1.1	match					1A.1.1	match
CY082961	A/swine/Minnesota/16980_7/2008	2008	H1N1	Swine	USA	1A.2		1A.2	0
CY082962	A/swine/North_Carolina/16980_8/2008	2008	H1N1	Swine	USA	1A.3.3.3		1A.3.3.3	0
CY082963	A/swine/Nebraska/02436/2008	2008	H1N1	Swine	USA	1A.2		1A.2	0
CY083008	A/swine/Hubei/101/2009	2009	H1N1	Swine	China	1C.2.3		1C.2.3	0					1C.2.3	match					1C.2.3	match
CY084473	A/swine/Hong_Kong/51/1977	1977	H1N1	Swine	Hong_Kong	1A.1		1A.1	0	1A.1	match
CY084481	A/swine/Hong_Kong/61/1977	1977	H1N1	Swine	Hong_Kong	1A.1		1A.1	0	1A.1	match					1A.1	match
CY084489	A/swine/Hong_Kong/25/1977	1977	H1N1	Swine	Hong_Kong	1A.1		1A.1	0	1A.1	match					1A.1	match
CY084497	A/swine/Hong_Kong/26/1977	1977	H1N1	Swine	Hong_Kong	1A.1		1A.1	0	1A.1	match					1A.1	match
CY084505	A/swine/Hong_Kong/27/1977	1977	H1N1	Swine	Hong_Kong	1A.1		1A.1	0
CY084513	A/swine/Hong_Kong/28/1977	1977	H1N1	Swine	Hong_Kong	1A.1		1A.1	0	1A.1	match
CY084521	A/swine/Hong_Kong/29/1977	1977	H1N1	Swine	Hong_Kong	1A.1		1A.1	0	1A.1	match
CY084529	A/swine/Hong_Kong/30/1977	1977	H1N1	Swine	Hong_Kong	1A.1		1A.1	0	1A.1	match
CY084537	A/swine/Hong_Kong/31/1977	1977	H1N1	Swine	Hong_Kong	1A.1		1A.1	0	1A.1	match					1A.1	match
CY084545	A/swine/Hong_Kong/32/1977	1977	H1N1	Swine	Hong_Kong	1A.1		1A.1	0	1A.1	match
CY084569	A/swine/Hong_Kong/36/1977	1977	H1N1	Swine	Hong_Kong	1A.1		1A.1	0	1A.1	match					1A.1	match
CY084577	A/swine/Hong_Kong/37/1977	1977	H1N1	Swine	Hong_Kong	1A.1		1A.1	0
CY084585	A/swine/Hong_Kong/38/1977	1977	H1N1	Swine	Hong_Kong	1A.1		1A.1	0	1A.1	match
CY084593	A/swine/Hong_Kong/39/1977	1977	H1N1	Swine	Hong_Kong	1A.1		1A.1	0	1A.1	match					1A.1	match
CY084601	A/swine/Hong_Kong/40/1977	1977	H1N1	Swine	Hong_Kong	1A.1		1A.1	0	1A.1	match					1A.1	match
CY084609	A/swine/Hong_Kong/41/1977	1977	H1N1	Swine	Hong_Kong	1A.1		1A.1	0	1A.1	match
CY084617	A/swine/Hong_Kong/42/1977	1977	H1N1	Swine	Hong_Kong	1A.1		1A.1	0
CY084625	A/swine/Hong_Kong/43/1977	1977	H1N1	Swine	Hong_Kong	1A.1		1A.1	0
CY084633	A/swine/Hong_Kong/44/1977	1977	H1N1	Swine	Hong_Kong	1A.1		1A.1	0
CY084641	A/swine/Hong_Kong/45/1977	1977	H1N1	Swine	Hong_Kong	1A.1		1A.1	0	1A.1	match
CY084649	A/swine/Hong_Kong/46/1977	1977	H1N1	Swine	Hong_Kong	1A.1		1A.1	0	1A.1	match
CY084657	A/swine/Hong_Kong/47/1977	1977	H1N1	Swine	Hong_Kong	1A.1		1A.1	0
CY084665	A/swine/Hong_Kong/48/1977	1977	H1N1	Swine	Hong_Kong	1A.1		1A.1	0	1A.1	match					1A.1	match
CY084673	A/swine/Hong_Kong/49/1977	1977	H1N1	Swine	Hong_Kong	1A.1		1A.1	0
CY084681	A/swine/Hong_Kong/50/1977	1977	H1N1	Swine	Hong_Kong	1A.1		1A.1	0
CY084697	A/swine/Hong_Kong/53/1977	1977	H1N1	Swine	Hong_Kong	1A.1		1A.1	0	1A.1	match
CY084705	A/swine/Hong_Kong/54/1977	1977	H1N1	Swine	Hong_Kong	1A.1		1A.1	0	1A.1	match
CY084713	A/swine/Hong_Kong/55/1977	1977	H1N1	Swine	Hong_Kong	1A.1		1A.1	0	1A.1	match					1A.1	match
CY084721	A/swine/Hong_Kong/57/1977	1977	H1N1	Swine	Hong_Kong	1A.1		1A.1	0
CY084729	A/swine/Hong_Kong/58/1977	1977	H1N1	Swine	Hong_Kong	1A.1		1A.1	0	1A.1	match
CY084737	A/swine/Hong_Kong/59/1977	1977	H1N1	Swine	Hong_Kong	1A.1		1A.1	0
CY084745	A/swine/Hong_Kong/62/1977	1977	H1N1	Swine	Hong_Kong	1A.1		1A.1	0	1A.1	match					1A.1	match
CY084753	A/swine/Hong_Kong/63/1977	1977	H1N1	Swine	Hong_Kong	1A.1		1A.1	0	1A.1	match
CY084769	A/swine/Hong_Kong/65/1977	1977	H1N1	Swine	Hong_Kong	1A.1		1A.1	0	1A.1	match					1A.1	match
CY084777	A/swine/Hong_Kong/73/1977	1977	H1N1	Swine	Hong_Kong	1A.1		1A.1	0
CY084785	A/swine/Hong_Kong/66/1977	1977	H1N1	Swine	Hong_Kong	1A.1		1A.1	0
CY084793	A/swine/Hong_Kong/67/1977	1977	H1N1	Swine	Hong_Kong	1A.1		1A.1	0
CY084801	A/swine/Hong_Kong/68/1977	1977	H1N1	Swine	Hong_Kong	1A.1		1A.1	0
CY084817	A/swine/Hong_Kong/76/1977	1977	H1N1	Swine	Hong_Kong	1A.1		1A.1	0
CY084825	A/swine/Hong_Kong/78/1978	1978	H1N1	Swine	Hong_Kong	1A.1		1A.1	0
CY084833	A/swine/Hong_Kong/79/1978	1978	H1N1	Swine	Hong_Kong	1A.1		1A.1	0
CY084841	A/swine/Hong_Kong/80/1978	1978	H1N1	Swine	Hong_Kong	1A.1		1A.1	0
CY084849	A/swine/Hong_Kong/83/1978	1978	H1N1	Swine	Hong_Kong	1A.1		1A.1	0	1A.1	match
CY084857	A/swine/Hong_Kong/84/1978	1978	H1N1	Swine	Hong_Kong	1A.1		1A.1	0	1A.1	match
CY084865	A/swine/Hong_Kong/86/1979	1979	H1N1	Swine	Hong_Kong	1A.1		1A.1	0	1A.1	match					1A.1	match
CY084873	A/swine/Hong_Kong/100/1979	1979	H1N1	Swine	Hong_Kong	1A.1		1A.1	0	1A.1	match
CY084881	A/swine/Hong_Kong/101/1979	1979	H1N1	Swine	Hong_Kong	1A.1		1A.1	0	1A.1	match
CY084889	A/swine/Hong_Kong/89/1979	1979	H1N1	Swine	Hong_Kong	1A.1		1A.1	0	1A.1	match
CY084897	A/swine/Hong_Kong/90/1979	1979	H1N1	Swine	Hong_Kong	1A.1		1A.1	0
CY084905	A/swine/Hong_Kong/91/1979	1979	H1N1	Swine	Hong_Kong	1A.1		1A.1	0	1A.1	match					1A.1	match
CY084913	A/swine/Hong_Kong/92/1979	1979	H1N1	Swine	Hong_Kong	1A.1		1A.1	0
CY084921	A/swine/Hong_Kong/94/1979	1979	H1N1	Swine	Hong_Kong	1A.1		1A.1	0	1A.1	match
CY084929	A/swine/Hong_Kong/95/1979	1979	H1N1	Swine	Hong_Kong	1A.1		1A.1	0
CY084937	A/swine/Hong_Kong/96/1979	1979	H1N1	Swine	Hong_Kong	1A.1		1A.1	0	1A.1	match
CY084945	A/swine/Hong_Kong/97/1979	1979	H1N1	Swine	Hong_Kong	1A.1		1A.1	0
CY084953	A/swine/Hong_Kong/99/1979	1979	H1N1	Swine	Hong_Kong	1A.1		1A.1	0
CY084961	A/swine/Hong_Kong/128/1993	1993	H1N1	Swine	Hong_Kong	1A.1.3		1A.1.3	0
CY084969	A/swine/Hong_Kong/158/1993	1993	H1N1	Swine	Hong_Kong	1A.1.3		1A.1.3	0	1A.1.3	match
CY084977	A/swine/Hong_Kong/249/1993	1993	H1N1	Swine	Hong_Kong	1A.1.3		1A.1.3	0	1A.1.3	match
CY084985	A/swine/Hong_Kong/299/1993	1993	H1N1	Swine	Hong_Kong	1A.1.3		1A.1.3	0
CY084993	A/swine/Hong_Kong/347/1993	1993	H1N1	Swine	Hong_Kong	1A.1.3		1A.1.3	0
CY085001	A/swine/Hong_Kong/574/1993	1993	H1N1	Swine	Hong_Kong	1A.1.3		1A.1.3	0	1A.1.3	match
CY085009	A/swine/Hong_Kong/644/1993	1993	H1N1	Swine	Hong_Kong	Other-Avian	avian-to-swine	Other-Avian	0					1C.1	match					1C.1	match
CY085017	A/swine/Hong_Kong/172/1993	1993	H1N1	Swine	Hong_Kong	1A.1.3		1A.1.3	0
CY085025	A/swine/Hong_Kong/681/1993	1993	H1N1	Swine	Hong_Kong	Other-Avian	avian-to-swine	Other-Avian	0					1C.1	match					1C.1	match
CY085033	A/swine/Hong_Kong/813/1993	1993	H1N1	Swine	Hong_Kong	1A.1.3		1A.1.3	0	1A.1.3	match
CY085041	A/swine/Hong_Kong/829/1993	1993	H1N1	Swine	Hong_Kong	1A.1.3		1A.1.3	0	1A.1.3	match
CY085049	A/swine/Hong_Kong/1219/1993	1993	H1N1	Swine	Hong_Kong	1A.1.3		1A.1.3	0
CY085057	A/swine/Hong_Kong/1223/1993	1993	H1N1	Swine	Hong_Kong	1A.1.3		1A.1.3	0	1A.1.3	match					1A.1.3	match
CY085065	A/swine/Hong_Kong/835/1993	1993	H1N1	Swine	Hong_Kong	1A.1.3		1A.1.3	0	1A.1.3	match
CY085073	A/swine/Hong_Kong/1286/1993	1993	H1N1	Swine	Hong_Kong	1A.1.3		1A.1.3	0
CY085081	A/swine/Hong_Kong/1290/1993	1993	H1N1	Swine	Hong_Kong	1A.1.3		1A.1.3	0	1A.1.3	match
CY085089	A/swine/Hong_Kong/1374/1993	1993	H1N1	Swine	Hong_Kong	1A.1.3		1A.1.3	0	1A.1.3	match
CY085097	A/swine/Hong_Kong/1767/1994	1994	H1N1	Swine	Hong_Kong	1A.1.3		1A.1.3	0
CY085105	A/swine/Hong_Kong/1795/1994	1994	H1N1	Swine	Hong_Kong	1A.1.3		1A.1.3	0	1A.1.3	match					1A.1.3	match
CY085113	A/swine/Hong_Kong/1845/1994	1994	H1N1	Swine	Hong_Kong	1A.1.3		1A.1.3	0	1A.1.3	match
CY085121	A/swine/Hong_Kong/1937/1994	1994	H1N1	Swine	Hong_Kong	1A.1		1A.1	0
CY085302	A/swine/Hong_Kong/6250/2000	2000	H1N1	Swine	Hong_Kong	1A.1.3		1A.1.3	0	1A.1.3	match
CY085310	A/swine/Hong_Kong/6301/2000	2000	H1N1	Swine	Hong_Kong	1A.1.3		1A.1.3	0	1A.1.3	match					1A.1.3	match
CY085318	A/swine/Hong_Kong/7191/2000	2000	H1N1	Swine	Hong_Kong	1A.1		1A.1	0	1A.1	match
CY085326	A/swine/Hong_Kong/7287/2000	2000	H1N1	Swine	Hong_Kong	1A.1.3		1A.1.3	0	1A.1.3	match					1A.1.3	match
CY085334	A/swine/Hong_Kong/NS9/2000	2000	H1N1	Swine	Hong_Kong	1A.1.3		1A.1.3	0	1A.1.3	match					1A.1.3	match
CY085342	A/swine/Hong_Kong/7635/2000	2000	H1N1	Swine	Hong_Kong	1A.1.3		1A.1.3	0	1A.1.3	match
CY085350	A/swine/Hong_Kong/NS143/2000	2000	H1N1	Swine	Hong_Kong	1A.1.3		1A.1.3	0	1A.1.3	match					1A.1.3	match
CY085358	A/swine/Hong_Kong/NS241/2000	2000	H1N1	Swine	Hong_Kong	1A.1.3		1A.1.3	0	1A.1.3	match					1A.1.3	match
CY085366	A/swine/Hong_Kong/7945/2000	2000	H1N1	Swine	Hong_Kong	1A.1.3		1A.1.3	0	1A.1.3	match
CY085374	A/swine/Hong_Kong/8278/2001	2001	H1N1	Swine	Hong_Kong	1A.1		1A.1	0	1A.1	match					1A.1	match
CY085382	A/swine/Hong_Kong/8376/2001	2001	H1N1	Swine	Hong_Kong	1A.1.3		1A.1.3	0
CY085390	A/swine/Hong_Kong/8631/2001	2001	H1N1	Swine	Hong_Kong	1A.1.3		1A.1.3	0	1A.1.3	match					1A.1.3	match
CY085398	A/swine/Hong_Kong/8690/2001	2001	H1N1	Swine	Hong_Kong	1A.1.3		1A.1.3	0
CY085406	A/swine/Hong_Kong/8709/2001	2001	H1N1	Swine	Hong_Kong	1A.1		1A.1	0	1A.1	match
CY085414	A/swine/Hong_Kong/NS885/2001	2001	H1N1	Swine	Hong_Kong	1A.1.3		1A.1.3	0	1A.1.3	match
CY085422	A/swine/Hong_Kong/8944/2001	2001	H1N2	Swine	Hong_Kong	1A.1		1A.1	0	1A.1	match
CY085430	A/swine/Hong_Kong/NS1022/2001	2001	H1N1	Swine	Hong_Kong	1A.1.3		1A.1.3	0
CY085438	A/swine/Hong_Kong/9303/2001	2001	H1N1	Swine	Hong_Kong	1A.1.3		1A.1.3	0	1A.1.3	match					1A.1.3	match
CY085446	A/swine/Hong_Kong/9420/2001	2001	H1N1	Swine	Hong_Kong	1A.1.3		1A.1.3	0
CY085454	A/swine/Hong_Kong/NS1344/2001	2001	H1N1	Swine	Hong_Kong	1A.1.3		1A.1.3	0	1A.1.3	match					1A.1.3	match
CY085462	A/swine/Hong_Kong/NS1586/2001	2001	H1N1	Swine	Hong_Kong	1A.1.3		1A.1.3	0	1A.1.3	match					1A.1.3	match
CY085470	A/swine/Hong_Kong/10022/2001	2001	H1N1	Swine	Hong_Kong	1A.1.3		1A.1.3	0	1A.1.3	match					1A.1.3	match
CY085478	A/swine/Hong_Kong/NS1680/2001	2001	H1N1	Swine	Hong_Kong	1A.1.3		1A.1.3	0
CY085486	A/swine/Hong_Kong/NS13/2002	2002	H1N2	Swine	Hong_Kong	1A.1.3		1A.1.3	0	1A.1.3	match					1A.1.3	match
CY085494	A/swine/Hong_Kong/227/2002	2002	H1N1	Swine	Hong_Kong	1A.1.3		1A.1.3	0	1A.1.3	match
CY085502	A/swine/Hong_Kong/752/2002	2002	H1N1	Swine	Hong_Kong	1A.1.3		1A.1.3	0
CY085510	A/swine/Hong_Kong/762/2002	2002	H1N1	Swine	Hong_Kong	1A.1.3		1A.1.3	0	1A.1.3	match					1A.1.3	match
CY085518	A/swine/Hong_Kong/NS728/2002	2002	H1N2	Swine	Hong_Kong	1A.1.3		1A.1.3	0	1A.1.3	match
CY085526	A/swine/Hong_Kong/1248/2002	2002	H1N2	Swine	Hong_Kong	1A.1.3		1A.1.3	0
CY085534	A/swine/Hong_Kong/1669/2002	2002	H1N1	Swine	Hong_Kong	1C.2.3		1C.2.3	0					1C.2.3	match					1C.2.3	match
CY085542	A/swine/Hong_Kong/1733/2002	2002	H1N1	Swine	Hong_Kong	1A.1.3		1A.1.3	0
CY085550	A/swine/Hong_Kong/NS129/2003	2003	H1N1	Swine	Hong_Kong	1C.2.3		1C.2.3	0					1C.2.3	match					1C.2.3	match
CY085558	A/swine/Hong_Kong/638/2003	2003	H1N1	Swine	Hong_Kong	1C.2.3		1C.2.3	0					1C.2.3	match					1C.2.3	match
CY085566	A/swine/Hong_Kong/841/2003	2003	H1N1	Swine	Hong_Kong	1C.2.3		1C.2.3	0					1C.2.3	match					1C.2.3	match
CY085574	A/swine/Hong_Kong/NS605/2003	2003	H1N2	Swine	Hong_Kong	1A.1.3		1A.1.3	0	1A.1.3	match
CY085582	A/swine/Hong_Kong/1102/2003	2003	H1N2	Swine	Hong_Kong	1A.1.3		1A.1.3	0	1A.1.3	match
CY085590	A/swine/Hong_Kong/1304/2003	2003	H1N2	Swine	Hong_Kong	1A.1.1		1A.1.1	0	1A.1.1	match
CY085598	A/swine/Hong_Kong/1382/2003	2003	H1N2	Swine	Hong_Kong	1A.1.3		1A.1.3	0	1A.1.3	match
CY085606	A/swine/Hong_Kong/1578/2003	2003	H1N2	Swine	Hong_Kong	1A.3.3.1		1A.3.3.1	0
CY085614	A/swine/Hong_Kong/1763/2003	2003	H1N2	Swine	Hong_Kong	1A.1.3		1A.1.3	0	1A.1.3	match					1A.1.3	match
CY085622	A/swine/Hong_Kong/NS30/2004	2004	H1N2	Swine	Hong_Kong	1A.3.3.1		1A.3.3.1	0	1A.3.3.1	match					1A.3.3.1	match
CY085638	A/swine/Hong_Kong/NS246/2004	2004	H1N2	Swine	Hong_Kong	1A.1.3		1A.1.3	0	1A.1.3	match					1A.1.3	match
CY085646	A/swine/Hong_Kong/424/2004	2004	H1N1	Swine	Hong_Kong	1C.2.3		1C.2.3	0					1C.2.3	match					1C.2.3	match
CY085654	A/swine/Hong_Kong/NS318/2004	2004	H1N1	Swine	Hong_Kong	1C.2.3		1C.2.3	0					1C.2.3	match					1C.2.3	match
CY085662	A/swine/Hong_Kong/1111/2004	2004	H1N2	Swine	Hong_Kong	1A.3.3.1		1A.3.3.1	0
CY085670	A/swine/Hong_Kong/NS856/2004	2004	H1N1	Swine	Hong_Kong	1C.2.3		1C.2.3	0					1C.2.3	match					1C.2.3	match
CY085678	A/swine/Hong_Kong/NS915/2004	2004	H1N2	Swine	Hong_Kong	1A.1.3		1A.1.3	0	1A.1.3	match
CY085686	A/swine/Hong_Kong/NS1170/2004	2004	H1N1	Swine	Hong_Kong	1C.2.3		1C.2.3	0					1C.2.3	match					1C.2.3	match
CY085694	A/swine/Hong_Kong/51/2005	2005	H1N1	Swine	Hong_Kong	1C.2.3		1C.2.3	0					1C.2.3	match					1C.2.3	match
CY085710	A/swine/Hong_Kong/NS74/2005	2005	H1N1	Swine	Hong_Kong	1C.2.3		1C.2.3	0					1C.2.3	match					1C.2.3	match
CY085718	A/swine/Hong_Kong/NS210/2005	2005	H1N1	Swine	Hong_Kong	1C.2.3		1C.2.3	0					1C.2.3	match					1C.2.3	match
CY085726	A/swine/Hong_Kong/404/2005	2005	H1N1	Swine	Hong_Kong	1C.2.3		1C.2.3	0					1C.2.3	match					1C.2.3	match
CY085734	A/swine/Hong_Kong/729/2005	2005	H1N2	Swine	Hong_Kong	1A.3.3.1		1A.3.3.1	0	1A.3.3.1	match					1A.3.3.1	match
CY085742	A/swine/Hong_Kong/1683/2005	2005	H1N1	Swine	Hong_Kong	1C.2.3		1C.2.3	0					1C.2.3	match					1C.2.3	match
CY085750	A/swine/Hong_Kong/69/2006	2006	H1N2	Swine	Hong_Kong	1C.2.3		1C.2.3	0					1C.2.3	match					1C.2.3	match
CY085758	A/swine/Hong_Kong/170/2006	2006	H1N1	Swine	Hong_Kong	1C.2.3		1C.2.3	0					1C.2.3	match					1C.2.3	match
CY085766	A/swine/Hong_Kong/421/2006	2006	H1N1	Swine	Hong_Kong	1C.2.3		1C.2.3	0					1C.2.3	match					1C.2.3	match
CY085774	A/swine/Hong_Kong/434/2006	2006	H1N1	Swine	Hong_Kong	1C.2.3		1C.2.3	0					1C.2.3	match					1C.2.3	match
CY085782	A/swine/Hong_Kong/NS376/2006	2006	H1N1	Swine	Hong_Kong	1C.2.3		1C.2.3	0					1C.2.3	match					1C.2.3	match
CY085790	A/swine/Hong_Kong/1323/2006	2006	H1N1	Swine	Hong_Kong	1C.2.3		1C.2.3	0					1C.2.3	match					1C.2.3	match
CY085798	A/swine/Hong_Kong/1716/2006	2006	H1N1	Swine	Hong_Kong	1C.2.3		1C.2.3	0					1C.2.3	match					1C.2.3	match
CY085806	A/swine/Hong_Kong/1791/2006	2006	H1N1	Swine	Hong_Kong	1C.2.3		1C.2.3	0					1C.2.3	match					1C.2.3	match
CY085814	A/swine/Hong_Kong/72/2007	2007	H1N1	Swine	Hong_Kong	1C.2.3		1C.2.3	0					1C.2.3	match					1C.2.3	match
CY085822	A/swine/Hong_Kong/NS120/2007	2007	H1N1	Swine	Hong_Kong	1C.2.3		1C.2.3	0					1C.2.3	match					1C.2.3	match
CY085830	A/swine/Hong_Kong/435/2007	2007	H1N1	Swine	Hong_Kong	1C.2.3		1C.2.3	0					1C.2.3	match					1C.2.3	match
CY085838	A/swine/Hong_Kong/558/2007	2007	H1N1	Swine	Hong_Kong	1C.2.3		1C.2.3	0					1C.2.3	match					1C.2.3	match
CY085846	A/swine/Hong_Kong/61/2008	2008	H1N1	Swine	Hong_Kong	1C.2.3		1C.2.3	0					1C.2.3	match					1C.2.3	match
CY085854	A/swine/Hong_Kong/676/2008	2008	H1N1	Swine	Hong_Kong	1C.2.3		1C.2.3	0					1C.2.3	match					1C.2.3	match
CY085862	A/swine/Hong_Kong/715/2008	2008	H1N2	Swine	Hong_Kong	1C.2.3		1C.2.3	0					1C.2.3	match					1C.2.3	match
CY085870	A/swine/Hong_Kong/NS952/2008	2008	H1N1	Swine	Hong_Kong	1C.2.3		1C.2.3	0					1C.2.3	match					1C.2.3	match
CY085878	A/swine/Hong_Kong/1559/2008	2008	H1N1	Swine	Hong_Kong	1C.2.3		1C.2.3	0					1C.2.3	match					1C.2.3	match
CY085886	A/swine/Hong_Kong/1780/2008	2008	H1N1	Swine	Hong_Kong	1C.2.3		1C.2.3	0					1C.2.3	match					1C.2.3	match
CY085894	A/swine/Hong_Kong/71/2009	2009	H1N1	Swine	Hong_Kong	1C.2.3		1C.2.3	0					1C.2.3	match					1C.2.3	match
CY085902	A/swine/Hong_Kong/72/2009	2009	H1N1	Swine	Hong_Kong	1C.2.3		1C.2.3	0					1C.2.3	match					1C.2.3	match
CY085910	A/swine/Hong_Kong/NS43/2009	2009	H1N1	Swine	Hong_Kong	1C.2.3		1C.2.3	0					1C.2.3	match					1C.2.3	match
CY085918	A/swine/Hong_Kong/199/2009	2009	H1N1	Swine	Hong_Kong	1C.2.3		1C.2.3	0					1C.2.3	match					1C.2.3	match
CY085926	A/swine/Hong_Kong/243/2009	2009	H1N1	Swine	Hong_Kong	1C.2.3		1C.2.3	0					1C.2.3	match					1C.2.3	match
CY085934	A/swine/Hong_Kong/245/2009	2009	H1N1	Swine	Hong_Kong	1C.2.3		1C.2.3	0					1C.2.3	match					1C.2.3	match
CY085942	A/swine/Hong_Kong/247/2009	2009	H1N1	Swine	Hong_Kong	1C.2.3		1C.2.3	0					1C.2.3	match					1C.2.3	match
CY085950	A/swine/Hong_Kong/248/2009	2009	H1N1	Swine	Hong_Kong	1C.2.3		1C.2.3	0					1C.2.3	match					1C.2.3	match
CY085958	A/swine/Hong_Kong/255/2009	2009	H1N1	Swine	Hong_Kong	1C.2.3		1C.2.3	0					1C.2.3	match					1C.2.3	match
CY085966	A/swine/Hong_Kong/NS152/2009	2009	H1N1	Swine	Hong_Kong	1C.2.3		1C.2.3	0					1C.2.3	match					1C.2.3	match
CY085974	A/swine/Hong_Kong/NS184/2009	2009	H1N1	Swine	Hong_Kong	1C.2.3		1C.2.3	0					1C.2.3	match					1C.2.3	match
CY085982	A/swine/Hong_Kong/NS186/2009	2009	H1N1	Swine	Hong_Kong	1C.2.3		1C.2.3	0					1C.2.3	match					1C.2.3	match
CY085990	A/swine/Hong_Kong/414/2009	2009	H1N1	Swine	Hong_Kong	1C.2.3		1C.2.3	0					1C.2.3	match					1C.2.3	match
CY085998	A/swine/Hong_Kong/NS252/2009	2009	H1N2	Swine	Hong_Kong	1A.3.3.1		1A.3.3.1	0	1A.3.3.1	match					1A.3.3.1	match
CY086006	A/swine/Hong_Kong/NS266/2009	2009	H1N1	Swine	Hong_Kong	1C.2.3		1C.2.3	0					1C.2.3	match					1C.2.3	match
CY086011	A/swine/Hong_Kong/2606/1998	1998	H1N1	Swine	Hong_Kong	1A.1.3		1A.1.3	0	1A.1.3	match
CY086023	A/swine/Hong_Kong/3635/1999	1999	H1N1	Swine	Hong_Kong	1A.1.3		1A.1.3	0	1A.1.3	match					1A.1.3	match
CY086027	A/swine/Hong_Kong/3847/1999	1999	H1N1	Swine	Hong_Kong	1A.1.3		1A.1.3	0	1A.1.3	match
CY086029	A/swine/Hong_Kong/3954/1999	1999	H1N1	Swine	Hong_Kong	1A.1.3		1A.1.3	0
CY086031	A/swine/Hong_Kong/3984/1999	1999	H1N1	Swine	Hong_Kong	1A.1.3		1A.1.3	0
CY086033	A/swine/Hong_Kong/3998/1999	1999	H1N1	Swine	Hong_Kong	1A.1.3		1A.1.3	0
CY086035	A/swine/Hong_Kong/4010/1999	1999	H1N1	Swine	Hong_Kong	1A.1.3		1A.1.3	0	1A.1.3	match					1A.1.3	match
CY086037	A/swine/Hong_Kong/4026/1999	1999	H1N1	Swine	Hong_Kong	1A.1.3		1A.1.3	0
CY086041	A/swine/Hong_Kong/4069/1999	1999	H1N1	Swine	Hong_Kong	1A.1.3		1A.1.3	0	1A.1.3	match					1A.1.3	match
CY086044	A/swine/Hong_Kong/4072/1999	1999	H1N1	Swine	Hong_Kong	1A.1.3		1A.1.3	0	1A.1.3	match
CY086046	A/swine/Hong_Kong/4079/1999	1999	H1N1	Swine	Hong_Kong	1A.1.3		1A.1.3	0	1A.1.3	match
CY086048	A/swine/Hong_Kong/4087/1999	1999	H1N1	Swine	Hong_Kong	1A.1.3		1A.1.3	0	1A.1.3	match
CY086050	A/swine/Hong_Kong/4088/1999	1999	H1N1	Swine	Hong_Kong	1A.1.3		1A.1.3	0	1A.1.3	match					1A.1.3	match
CY086052	A/swine/Hong_Kong/4089/1999	1999	H1N1	Swine	Hong_Kong	1A.1.3		1A.1.3	0	1A.1.3	match
CY086054	A/swine/Hong_Kong/4101/1999	1999	H1N1	Swine	Hong_Kong	1A.1.3		1A.1.3	0	1A.1.3	match					1A.1.3	match
CY086056	A/swine/Hong_Kong/4110/1999	1999	H1N1	Swine	Hong_Kong	1A.1.3		1A.1.3	0	1A.1.3	match					1A.1.3	match
CY086058	A/swine/Hong_Kong/4113/1999	1999	H1N1	Swine	Hong_Kong	1A.1.3		1A.1.3	0
CY086062	A/swine/Hong_Kong/4124/1999	1999	H1N2	Swine	Hong_Kong	1A.1		1A.1	0	1A.1	match
CY086064	A/swine/Hong_Kong/4127/1999	1999	H1N1	Swine	Hong_Kong	1A.1.3		1A.1.3	0	1A.1.3	match					1A.1.3	match
CY086074	A/swine/Hong_Kong/4134/1999	1999	H1N1	Swine	Hong_Kong	1A.1.3		1A.1.3	0	1A.1.3	match					1A.1.3	match
CY086076	A/swine/Hong_Kong/4136/1999	1999	H1N1	Swine	Hong_Kong	1A.1.3		1A.1.3	0	1A.1.3	match
CY086078	A/swine/Hong_Kong/4140/1999	1999	H1N1	Swine	Hong_Kong	1A.1		1A.1	0
CY086080	A/swine/Hong_Kong/4142/1999	1999	H1N1	Swine	Hong_Kong	1A.1.3		1A.1.3	0	1A.1.3	match					1A.1.3	match
CY086084	A/swine/Hong_Kong/4148/1999	1999	H1N1	Swine	Hong_Kong	1A.1.3		1A.1.3	0	1A.1.3	match
CY086088	A/swine/Hong_Kong/4158/1999	1999	H1N1	Swine	Hong_Kong	1A.1.3		1A.1.3	0	1A.1.3	match					1A.1.3	match
CY086092	A/swine/Hong_Kong/4162/1999	1999	H1N1	Swine	Hong_Kong	1A.1.3		1A.1.3	0
CY086098	A/swine/Hong_Kong/4170/1999	1999	H1N1	Swine	Hong_Kong	1A.1.3		1A.1.3	0
CY086100	A/swine/Hong_Kong/4171/1999	1999	H1N1	Swine	Hong_Kong	1A.1.3		1A.1.3	0	1A.1.3	match
CY086102	A/swine/Hong_Kong/4175/1999	1999	H1N1	Swine	Hong_Kong	1A.1.3		1A.1.3	0	1A.1.3	match					1A.1.3	match
CY086104	A/swine/Hong_Kong/4178/1999	1999	H1N1	Swine	Hong_Kong	1A.1.3		1A.1.3	0	1A.1.3	match					1A.1.3	match
CY086112	A/swine/Hong_Kong/4190/1999	1999	H1N1	Swine	Hong_Kong	1A.1.3		1A.1.3	0
CY086114	A/swine/Hong_Kong/4194/1999	1999	H1N1	Swine	Hong_Kong	1A.1.3		1A.1.3	0
CY086116	A/swine/Hong_Kong/4198/1999	1999	H1N2	Swine	Hong_Kong	1A.1		1A.1	0	1A.1	match					1A.1	match
CY086118	A/swine/Hong_Kong/4199/1999	1999	H1N1	Swine	Hong_Kong	1A.1.3		1A.1.3	0
CY086120	A/swine/Hong_Kong/4201/1999	1999	H1N1	Swine	Hong_Kong	1A.1.3		1A.1.3	0
CY086124	A/swine/Hong_Kong/4211/1999	1999	H1N1	Swine	Hong_Kong	1A.1.3		1A.1.3	0
CY086126	A/swine/Hong_Kong/4217/1999	1999	H1N2	Swine	Hong_Kong	1A.1		1A.1	0
CY086128	A/swine/Hong_Kong/4227/1999	1999	H1N2	Swine	Hong_Kong	1A.1		1A.1	0	1A.1	match					1A.1	match
CY086134	A/swine/Hong_Kong/4232/1999	1999	H1N2	Swine	Hong_Kong	1A.1		1A.1	0	1A.1	match
CY086140	A/swine/Hong_Kong/4236/1999	1999	H1N2	Swine	Hong_Kong	1A.1		1A.1	0	1A.1	match
CY086144	A/swine/Hong_Kong/4240/1999	1999	H1N1	Swine	Hong_Kong	1A.1.3		1A.1.3	0	1A.1.3	match
CY086149	A/swine/Hong_Kong/4254/1999	1999	H1N1	Swine	Hong_Kong	1A.1.3		1A.1.3	0	1A.1.3	match
CY086151	A/swine/Hong_Kong/4258/1999	1999	H1N1	Swine	Hong_Kong	1A.1.3		1A.1.3	0	1A.1.3	match
CY086153	A/swine/Hong_Kong/4260/1999	1999	H1N1	Swine	Hong_Kong	1A.1.3		1A.1.3	0	1A.1.3	match					1A.1.3	match
CY086155	A/swine/Hong_Kong/4273/1999	1999	H1N1	Swine	Hong_Kong	1A.1.3		1A.1.3	0
CY086157	A/swine/Hong_Kong/4274/1999	1999	H1N1	Swine	Hong_Kong	1A.1.3		1A.1.3	0
CY086159	A/swine/Hong_Kong/4297/1999	1999	H1N1	Swine	Hong_Kong	1A.1.3		1A.1.3	0	1A.1.3	match
CY086161	A/swine/Hong_Kong/4379/1999	1999	H1N1	Swine	Hong_Kong	1A.1.3		1A.1.3	0
CY086163	A/swine/Hong_Kong/4463/1999	1999	H1N1	Swine	Hong_Kong	1A.1.3		1A.1.3	0
CY086165	A/swine/Hong_Kong/4617/1999	1999	H1N1	Swine	Hong_Kong	1A.1.3		1A.1.3	0	1A.1.3	match
CY086167	A/swine/Hong_Kong/4865/1999	1999	H1N1	Swine	Hong_Kong	1A.1		1A.1	0	1A.1	match
CY086169	A/swine/Hong_Kong/4893/1999	1999	H1N1	Swine	Hong_Kong	1A.1.3		1A.1.3	0	1A.1.3	match					1A.1.3	match
CY086173	A/swine/Hong_Kong/4928/1999	1999	H1N1	Swine	Hong_Kong	1A.1.3		1A.1.3	0
CY086175	A/swine/Hong_Kong/4934/1999	1999	H1N1	Swine	Hong_Kong	1A.1.3		1A.1.3	0	1A.1.3	match					1A.1.3	match
CY086179	A/swine/Hong_Kong/4951/1999	1999	H1N1	Swine	Hong_Kong	1A.1.3		1A.1.3	0	1A.1.3	match					1A.1.3	match
CY086181	A/swine/Hong_Kong/4952/1999	1999	H1N1	Swine	Hong_Kong	1A.1.3		1A.1.3	0	1A.1.3	match
CY086183	A/swine/Hong_Kong/4959/1999	1999	H1N1	Swine	Hong_Kong	1A.1		1A.1	0	1A.1	match
CY086185	A/swine/Hong_Kong/4968/1999	1999	H1N1	Swine	Hong_Kong	1A.1.3		1A.1.3	0
CY086189	A/swine/Hong_Kong/4979/1999	1999	H1N1	Swine	Hong_Kong	1A.1		1A.1	0	1A.1	match					1A.1	match
CY086191	A/swine/Hong_Kong/5232/1999	1999	H1N1	Swine	Hong_Kong	1A.1.3		1A.1.3	0
CY086193	A/swine/Hong_Kong/5233/1999	1999	H1N1	Swine	Hong_Kong	1A.1.3		1A.1.3	0
CY086197	A/swine/Hong_Kong/5235/1999	1999	H1N1	Swine	Hong_Kong	1A.1.3		1A.1.3	0	1A.1.3	match
CY086199	A/swine/Hong_Kong/5269/1999	1999	H1N1	Swine	Hong_Kong	1A.1.3		1A.1.3	0	1A.1.3	match					1A.1.3	match
CY086203	A/swine/Hong_Kong/5271/1999	1999	H1N1	Swine	Hong_Kong	1A.1.3		1A.1.3	0	1A.1.3	match
CY086205	A/swine/Hong_Kong/5273/1999	1999	H1N1	Swine	Hong_Kong	1A.1.3		1A.1.3	0	1A.1.3	match					1A.1.3	match
CY086207	A/swine/Hong_Kong/5275/1999	1999	H1N1	Swine	Hong_Kong	1A.1.3		1A.1.3	0
CY086211	A/swine/Hong_Kong/5278/1999	1999	H1N1	Swine	Hong_Kong	1A.1.3		1A.1.3	0
CY086213	A/swine/Hong_Kong/5279/1999	1999	H1N1	Swine	Hong_Kong	1A.1.3		1A.1.3	0
CY086215	A/swine/Hong_Kong/5280/1999	1999	H1N1	Swine	Hong_Kong	1A.1.3		1A.1.3	0	1A.1.3	match
CY086217	A/swine/Hong_Kong/5300/1999	1999	H1N1	Swine	Hong_Kong	1A.1.3		1A.1.3	0	1A.1.3	match					1A.1.3	match
CY086219	A/swine/Hong_Kong/5301/1999	1999	H1N1	Swine	Hong_Kong	1A.1.3		1A.1.3	0
CY086221	A/swine/Hong_Kong/5337/1999	1999	H1N1	Swine	Hong_Kong	1A.1.3		1A.1.3	0
CY086225	A/swine/Hong_Kong/5347/1999	1999	H1N1	Swine	Hong_Kong	1A.1.3		1A.1.3	0	1A.1.3	match					1A.1.3	match
CY086229	A/swine/Hong_Kong/5358/1999	1999	H1N1	Swine	Hong_Kong	1A.1.3		1A.1.3	0
CY086231	A/swine/Hong_Kong/5359/1999	1999	H1N1	Swine	Hong_Kong	1A.1.3		1A.1.3	0	1A.1.3	match
CY086233	A/swine/Hong_Kong/5504/1999	1999	H1N1	Swine	Hong_Kong	1A.1.3		1A.1.3	0	1A.1.3	match
CY086235	A/swine/Hong_Kong/5505/1999	1999	H1N1	Swine	Hong_Kong	1A.1.3		1A.1.3	0	1A.1.3	match					1A.1.3	match
CY086237	A/swine/Hong_Kong/5507/1999	1999	H1N1	Swine	Hong_Kong	1A.1.3		1A.1.3	0	1A.1.3	match
CY086239	A/swine/Hong_Kong/5517/1999	1999	H1N1	Swine	Hong_Kong	1A.1.3		1A.1.3	0	1A.1.3	match					1A.1.3	match
CY086241	A/swine/Hong_Kong/5566/1999	1999	H1N1	Swine	Hong_Kong	1A.1.3		1A.1.3	0
CY086243	A/swine/Hong_Kong/5601/1999	1999	H1N1	Swine	Hong_Kong	1A.1.3		1A.1.3	0	1A.1.3	match
CY086245	A/swine/Hong_Kong/5607/1999	1999	H1N2	Swine	Hong_Kong	1A.1		1A.1	0
CY086251	A/swine/Hong_Kong/5628/1999	1999	H1N2	Swine	Hong_Kong	1A.1		1A.1	0	1A.1	match
CY086253	A/swine/Hong_Kong/5734/1999	1999	H1N1	Swine	Hong_Kong	1A.1.3		1A.1.3	0	1A.1.3	match					1A.1.3	match
CY086255	A/swine/Hong_Kong/5746/1999	1999	H1N1	Swine	Hong_Kong	1A.1.3		1A.1.3	0	1A.1.3	match
CY086257	A/swine/Hong_Kong/5930/2000	2000	H1N1	Swine	Hong_Kong	1A.1.3		1A.1.3	0	1A.1.3	match					1A.1.3	match
CY086259	A/swine/Hong_Kong/6233/2000	2000	H1N1	Swine	Hong_Kong	1A.1.3		1A.1.3	0	1A.1.3	match					1A.1.3	match
CY086261	A/swine/Hong_Kong/6290/2000	2000	H1N1	Swine	Hong_Kong	1A.1.3		1A.1.3	0	1A.1.3	match
CY086263	A/swine/Hong_Kong/6292/2000	2000	H1N1	Swine	Hong_Kong	1A.1.3		1A.1.3	0	1A.1.3	match
CY086271	A/swine/Hong_Kong/6421/2000	2000	H1N1	Swine	Hong_Kong	1A.1.3		1A.1.3	0	1A.1.3	match					1A.1.3	match
CY086275	A/swine/Hong_Kong/7017/2000	2000	H1N1	Swine	Hong_Kong	1A.1		1A.1	0	1A.1	match					1A.1	match
CY086279	A/swine/Hong_Kong/7192/2000	2000	H1N1	Swine	Hong_Kong	1A.1		1A.1	0	1A.1	match					1A.1	match
CY086285	A/swine/Hong_Kong/7209/2000	2000	H1N1	Swine	Hong_Kong	1A.1.3		1A.1.3	0
CY086289	A/swine/Hong_Kong/7378/2000	2000	H1N1	Swine	Hong_Kong	1A.1.3		1A.1.3	0
CY086295	A/swine/Hong_Kong/7429/2000	2000	H1N1	Swine	Hong_Kong	1A.1.3		1A.1.3	0	1A.1.3	match					1A.1.3	match
CY086297	A/swine/Hong_Kong/NS6/2000	2000	H1N1	Swine	Hong_Kong	1A.1.3		1A.1.3	0	1A.1.3	match					1A.1.3	match
CY086299	A/swine/Hong_Kong/7611/2000	2000	H1N1	Swine	Hong_Kong	1A.1.3		1A.1.3	0
CY086303	A/swine/Hong_Kong/NS140/2000	2000	H1N1	Swine	Hong_Kong	Other-Human	human-to-swine-Sw1B.2-like	Other-Human	0
CY086305	A/swine/Hong_Kong/NS155/2000	2000	H1N1	Swine	Hong_Kong	1A.1.3		1A.1.3	0	1A.1.3	match
CY086307	A/swine/Hong_Kong/NS217/2000	2000	H1N1	Swine	Hong_Kong	1A.1.3		1A.1.3	0	1A.1.3	match
CY086309	A/swine/Hong_Kong/NS246/2000	2000	H1N1	Swine	Hong_Kong	1A.1.3		1A.1.3	0	1A.1.3	match					1A.1.3	match
CY086311	A/swine/Hong_Kong/NS247/2000	2000	H1N1	Swine	Hong_Kong	1A.1.3		1A.1.3	0	1A.1.3	match					1A.1.3	match
CY086313	A/swine/Hong_Kong/8279/2001	2001	H1N1	Swine	Hong_Kong	1A.1		1A.1	0	1A.1	match					1A.1	match
CY086315	A/swine/Hong_Kong/8282/2001	2001	H1N1	Swine	Hong_Kong	1A.1		1A.1	0	1A.1	match
CY086317	A/swine/Hong_Kong/8372/2001	2001	H1N1	Swine	Hong_Kong	1A.1.3		1A.1.3	0	1A.1.3	match					1A.1.3	match
CY086319	A/swine/Hong_Kong/8418/2001	2001	H1N1	Swine	Hong_Kong	1A.1.3		1A.1.3	0	1A.1.3	match					1A.1.3	match
CY086321	A/swine/Hong_Kong/8596/2001	2001	H1N1	Swine	Hong_Kong	1A.1.3		1A.1.3	0
CY086323	A/swine/Hong_Kong/NS778/2001	2001	H1N1	Swine	Hong_Kong	1A.1.3		1A.1.3	0	1A.1.3	match
CY086325	A/swine/Hong_Kong/8687/2001	2001	H1N1	Swine	Hong_Kong	1A.1.3		1A.1.3	0
CY086327	A/swine/Hong_Kong/8710/2001	2001	H1N1	Swine	Hong_Kong	1A.1.3		1A.1.3	0
CY086329	A/swine/Hong_Kong/8715/2001	2001	H1N1	Swine	Hong_Kong	1A.1.3		1A.1.3	0
CY086331	A/swine/Hong_Kong/NS836/2001	2001	H1N2	Swine	Hong_Kong	1A.1		1A.1	0	1A.1	match
CY086333	A/swine/Hong_Kong/NS838/2001	2001	H1N2	Swine	Hong_Kong	1A.1		1A.1	0
CY086335	A/swine/Hong_Kong/NS839/2001	2001	H1N2	Swine	Hong_Kong	1A.1		1A.1	0	1A.1	match					1A.1	match
CY086339	A/swine/Hong_Kong/8737/2001	2001	H1N1	Swine	Hong_Kong	1A.1.3		1A.1.3	0
CY086341	A/swine/Hong_Kong/8754/2001	2001	H1N2	Swine	Hong_Kong	1A.1		1A.1	0
CY086343	A/swine/Hong_Kong/8776/2001	2001	H1N1	Swine	Hong_Kong	1A.1.3		1A.1.3	0	1A.1.3	match					1A.1.3	match
CY086345	A/swine/Hong_Kong/NS884/2001	2001	H1N1	Swine	Hong_Kong	1A.1.3		1A.1.3	0
CY086347	A/swine/Hong_Kong/NS888/2001	2001	H1N1	Swine	Hong_Kong	1A.1.3		1A.1.3	0	1A.1.3	match
CY086349	A/swine/Hong_Kong/NS896/2001	2001	H1N1	Swine	Hong_Kong	1A.1.3		1A.1.3	0
CY086351	A/swine/Hong_Kong/9163/2001	2001	H1N1	Swine	Hong_Kong	1A.1.3		1A.1.3	0
CY086353	A/swine/Hong_Kong/9177/2001	2001	H1N1	Swine	Hong_Kong	1A.1.3		1A.1.3	0	1A.1.3	match					1A.1.3	match
CY086355	A/swine/Hong_Kong/9289/2001	2001	H1N1	Swine	Hong_Kong	1C.2.3		1C.2.3	0					1C.2.3	match					1C.2.3	match
CY086357	A/swine/Hong_Kong/9301/2001	2001	H1N1	Swine	Hong_Kong	1C.2.3		1C.2.3	0					1C.2.3	match					1C.2.3	match
CY086359	A/swine/Hong_Kong/9313/2001	2001	H1N1	Swine	Hong_Kong	1A.1.3		1A.1.3	0
CY086361	A/swine/Hong_Kong/9314/2001	2001	H1N1	Swine	Hong_Kong	1A.1.3		1A.1.3	0
CY086363	A/swine/Hong_Kong/NS1199/2001	2001	H1N1	Swine	Hong_Kong	1C.2.3		1C.2.3	0					1C.2.3	match					1C.2.3	match
CY086365	A/swine/Hong_Kong/NS1213/2001	2001	H1N1	Swine	Hong_Kong	1C.2.3		1C.2.3	0					1C.2.3	match					1C.2.3	match
CY086367	A/swine/Hong_Kong/9418/2001	2001	H1N1	Swine	Hong_Kong	1C.2.3		1C.2.3	0					1C.2.3	match					1C.2.3	match
CY086369	A/swine/Hong_Kong/9419/2001	2001	H1N1	Swine	Hong_Kong	1C.2.3		1C.2.3	0					1C.2.3	match					1C.2.3	match
CY086371	A/swine/Hong_Kong/9446/2001	2001	H1N1	Swine	Hong_Kong	1C.2.3		1C.2.3	0					1C.2.3	match					1C.2.3	match
CY086373	A/swine/Hong_Kong/9449/2001	2001	H1N1	Swine	Hong_Kong	1C.2.3		1C.2.3	0					1C.2.3	match					1C.2.3	match
CY086375	A/swine/Hong_Kong/9457/2001	2001	H1N1	Swine	Hong_Kong	1C.2.3		1C.2.3	0					1C.2.3	match					1C.2.3	match
CY086377	A/swine/Hong_Kong/9473/2001	2001	H1N1	Swine	Hong_Kong	1C.2.3		1C.2.3	0					1C.2.3	match					1C.2.3	match
CY086379	A/swine/Hong_Kong/9474/2001	2001	H1N1	Swine	Hong_Kong	1C.2.3		1C.2.3	0					1C.2.3	match					1C.2.3	match
CY086381	A/swine/Hong_Kong/NS1315/2001	2001	H1N1	Swine	Hong_Kong	1A.1.3		1A.1.3	0	1A.1.3	match
CY086383	A/swine/Hong_Kong/9495/2001	2001	H1N1	Swine	Hong_Kong	1A.1.3		1A.1.3	0	1A.1.3	match					1A.1.3	match
CY086385	A/swine/Hong_Kong/9661/2001	2001	H1N1	Swine	Hong_Kong	1A.1		1A.1	0
CY086387	A/swine/Hong_Kong/9665/2001	2001	H1N1	Swine	Hong_Kong	1A.1		1A.1	0	1A.1	match					1A.1	match
CY086389	A/swine/Hong_Kong/9667/2001	2001	H1N1	Swine	Hong_Kong	1A.1		1A.1	0	1A.1	match					1A.1	match
CY086393	A/swine/Hong_Kong/NS1427/2001	2001	H1N1	Swine	Hong_Kong	1A.1.3		1A.1.3	0
CY086395	A/swine/Hong_Kong/NS1436/2001	2001	H1N1	Swine	Hong_Kong	1A.1.3		1A.1.3	0	1A.1.3	match
CY086397	A/swine/Hong_Kong/NS1451/2001	2001	H1N1	Swine	Hong_Kong	1A.1		1A.1	0	1A.1	match
CY086399	A/swine/Hong_Kong/NS1454/2001	2001	H1N1	Swine	Hong_Kong	1A.1		1A.1	0	1A.1	match
CY086401	A/swine/Hong_Kong/9866/2001	2001	H1N1	Swine	Hong_Kong	1A.1.3		1A.1.3	0
CY086403	A/swine/Hong_Kong/9869/2001	2001	H1N1	Swine	Hong_Kong	1A.1.3		1A.1.3	0
CY086405	A/swine/Hong_Kong/9959/2001	2001	H1N1	Swine	Hong_Kong	1A.1.3		1A.1.3	0	1A.1.3	match					1A.1.3	match
CY086407	A/swine/Hong_Kong/10021/2001	2001	H1N1	Swine	Hong_Kong	1A.1.3		1A.1.3	0	1A.1.3	match					1A.1.3	match
CY086409	A/swine/Hong_Kong/10023/2001	2001	H1N1	Swine	Hong_Kong	1A.1.3		1A.1.3	0	1A.1.3	match					1A.1.3	match
CY086411	A/swine/Hong_Kong/10039/2001	2001	H1N1	Swine	Hong_Kong	1A.1.3		1A.1.3	0	1A.1.3	match
CY086413	A/swine/Hong_Kong/10047/2001	2001	H1N1	Swine	Hong_Kong	1A.1.3		1A.1.3	0	1A.1.3	match					1A.1.3	match
CY086415	A/swine/Hong_Kong/10072/2001	2001	H1N1	Swine	Hong_Kong	1A.1.3		1A.1.3	0
CY086417	A/swine/Hong_Kong/10081/2001	2001	H1N2	Swine	Hong_Kong	1A.1.1		1A.1.1	0	1A.1.1	match					1A.1.1	match
CY086419	A/swine/Hong_Kong/10082/2001	2001	H1N1	Swine	Hong_Kong	1A.1.3		1A.1.3	0
CY086421	A/swine/Hong_Kong/NS1681/2001	2001	H1N1	Swine	Hong_Kong	1A.1.3		1A.1.3	0
CY086423	A/swine/Hong_Kong/NS1683/2001	2001	H1N1	Swine	Hong_Kong	1A.1.3		1A.1.3	0	1A.1.3	match					1A.1.3	match
CY086425	A/swine/Hong_Kong/NS1687/2001	2001	H1N1	Swine	Hong_Kong	1A.1.3		1A.1.3	0	1A.1.3	match					1A.1.3	match
CY086427	A/swine/Hong_Kong/NS1689/2001	2001	H1N1	Swine	Hong_Kong	1A.1.3		1A.1.3	0	1A.1.3	match					1A.1.3	match
CY086431	A/swine/Hong_Kong/NS55/2002	2002	H1N1	Swine	Hong_Kong	1C.2.3		1C.2.3	0					1C.2.3	match					1C.2.3	match
CY086433	A/swine/Hong_Kong/63/2002	2002	H1N2	Swine	Hong_Kong	1A.1.3		1A.1.3	0	1A.1.3	match
CY086437	A/swine/Hong_Kong/NS63/2002	2002	H1N1	Swine	Hong_Kong	1A.1.3		1A.1.3	0	1A.1.3	match
CY086439	A/swine/Hong_Kong/88/2002	2002	H1N1	Swine	Hong_Kong	1A.1.3		1A.1.3	0
CY086441	A/swine/Hong_Kong/NS319/2002	2002	H1N1	Swine	Hong_Kong	1A.1.3		1A.1.3	0	1A.1.3	match
CY086443	A/swine/Hong_Kong/748/2002	2002	H1N1	Swine	Hong_Kong	1A.1.3		1A.1.3	0	1A.1.3	match
CY086445	A/swine/Hong_Kong/NS1195/2008	2008	H1N1	Swine	Hong_Kong	1C.2.3		1C.2.3	0					1C.2.3	match					1C.2.3	match
CY086447	A/swine/Hong_Kong/1783/2008	2008	H1N1	Swine	Hong_Kong	1C.2.3		1C.2.3	0					1C.2.3	match					1C.2.3	match
CY086449	A/swine/Hong_Kong/1785/2008	2008	H1N1	Swine	Hong_Kong	1C.2.3		1C.2.3	0					1C.2.3	match					1C.2.3	match
CY086451	A/swine/Hong_Kong/1810/2008	2008	H1N1	Swine	Hong_Kong	1C.2.3		1C.2.3	0					1C.2.3	match					1C.2.3	match
CY086453	A/swine/Hong_Kong/1813/2008	2008	H1N1	Swine	Hong_Kong	1C.2.3		1C.2.3	0					1C.2.3	match					1C.2.3	match
CY086455	A/swine/Hong_Kong/1815/2008	2008	H1N1	Swine	Hong_Kong	1C.2.3		1C.2.3	0					1C.2.3	match					1C.2.3	match
CY086457	A/swine/Hong_Kong/1821/2008	2008	H1N1	Swine	Hong_Kong	1C.2.3		1C.2.3	0					1C.2.3	match					1C.2.3	match
CY086459	A/swine/Hong_Kong/4070/1999	1999	H1N1	Swine	Hong_Kong	1A.1.3		1A.1.3	0	1A.1.3	match
CY086461	A/swine/Hong_Kong/4122/1999	1999	H1N1	Swine	Hong_Kong	1A.1.3		1A.1.3	0
CY086462	A/swine/Hong_Kong/4251/1999	1999	H1N1	Swine	Hong_Kong	1A.1.3		1A.1.3	0
CY086463	A/swine/Hong_Kong/749/2002	2002	H1N1	Swine	Hong_Kong	1A.1.3		1A.1.3	0	1A.1.3	match
CY086465	A/swine/Hong_Kong/1065/2002	2002	H1N2	Swine	Hong_Kong	1A.3.3.1	tool mismatch	1A.3.3	999	1A.3.3.1	match
CY086469	A/swine/Hong_Kong/NS847/2002	2002	H1N2	Swine	Hong_Kong	1A.1.3		1A.1.3	0	1A.1.3	match					1A.1.3	match
CY086471	A/swine/Hong_Kong/1249/2002	2002	H1N2	Swine	Hong_Kong	1A.1.3		1A.1.3	0
CY086473	A/swine/Hong_Kong/1327/2002	2002	H1N1	Swine	Hong_Kong	1A.1		1A.1	0	1A.1	match
CY086475	A/swine/Hong_Kong/1555/2002	2002	H1N1	Swine	Hong_Kong	1A.1.3		1A.1.3	0
CY086477	A/swine/Hong_Kong/NS1103/2002	2002	H1N1	Swine	Hong_Kong	1A.1.3		1A.1.3	0
CY086479	A/swine/Hong_Kong/NS1139/2002	2002	H1N1	Swine	Hong_Kong	1A.1.3		1A.1.3	0
CY086481	A/swine/Hong_Kong/NS1143/2002	2002	H1N1	Swine	Hong_Kong	1A.1.3		1A.1.3	0
CY086483	A/swine/Hong_Kong/NS1147/2002	2002	H1N1	Swine	Hong_Kong	1A.1.3		1A.1.3	0
CY086485	A/swine/Hong_Kong/NS1148/2002	2002	H1N1	Swine	Hong_Kong	1A.1.3		1A.1.3	0
CY086487	A/swine/Hong_Kong/1706/2002	2002	H1N2	Swine	Hong_Kong	1A.3.3.1		1A.3.3.1	0	1A.3.3.1	match					1A.3.3.1	match
CY086489	A/swine/Hong_Kong/1707/2002	2002	H1N1	Swine	Hong_Kong	1A.1.3		1A.1.3	0	1A.1.3	match
CY086491	A/swine/Hong_Kong/1708/2002	2002	H1N1	Swine	Hong_Kong	1A.1.3		1A.1.3	0	1A.1.3	match
CY086493	A/swine/Hong_Kong/1720/2002	2002	H1N2	Swine	Hong_Kong	1A.3.3.1		1A.3.3.1	0
CY086495	A/swine/Hong_Kong/1728/2002	2002	H1N1	Swine	Hong_Kong	1A.1.3		1A.1.3	0	1A.1.3	match
CY086497	A/swine/Hong_Kong/1739/2002	2002	H1N1	Swine	Hong_Kong	1A.1.3		1A.1.3	0	1A.1.3	match					1A.1.3	match
CY086499	A/swine/Hong_Kong/1742/2002	2002	H1N2	Swine	Hong_Kong	1A.3.3.1		1A.3.3.1	0
CY086501	A/swine/Hong_Kong/1743/2002	2002	H1N1	Swine	Hong_Kong	1A.1.3		1A.1.3	0	1A.1.3	match
CY086503	A/swine/Hong_Kong/1792/2002	2002	H1N1	Swine	Hong_Kong	1C.2.3		1C.2.3	0					1C.2.3	match					1C.2.3	match
CY086505	A/swine/Hong_Kong/1821/2002	2002	H1N2	Swine	Hong_Kong	1A.3.3.1	tool mismatch	1A.3.3	999	1A.3.3.1	match
CY086507	A/swine/Hong_Kong/1822/2002	2002	H1N2	Swine	Hong_Kong	1A.3.3.1	tool mismatch	1A.3.3	999
CY086509	A/swine/Hong_Kong/3/2003	2003	H1N1	Swine	Hong_Kong	1C.2.3		1C.2.3	0					1C.2.3	match					1C.2.3	match
CY086511	A/swine/Hong_Kong/19/2003	2003	H1N1	Swine	Hong_Kong	1C.2.3		1C.2.3	0					1C.2.3	match					1C.2.3	match
CY086513	A/swine/Hong_Kong/54/2003	2003	H1N1	Swine	Hong_Kong	1C.2.3		1C.2.3	0					1C.2.3	match					1C.2.3	match
CY086515	A/swine/Hong_Kong/142/2003	2003	H1N1	Swine	Hong_Kong	1C.2.3		1C.2.3	0					1C.2.3	match					1C.2.3	match
CY086517	A/swine/Hong_Kong/NS111/2003	2003	H1N1	Swine	Hong_Kong	1C.2.3		1C.2.3	0					1C.2.3	match					1C.2.3	match
CY086519	A/swine/Hong_Kong/198/2003	2003	H1N1	Swine	Hong_Kong	1C.2.3		1C.2.3	0					1C.2.3	match					1C.2.3	match
CY086521	A/swine/Hong_Kong/NS152/2003	2003	H1N1	Swine	Hong_Kong	1C.2.3		1C.2.3	0					1C.2.3	match					1C.2.3	match
CY086523	A/swine/Hong_Kong/NS160/2003	2003	H1N1	Swine	Hong_Kong	1C.2.3		1C.2.3	0					1C.2.3	match					1C.2.3	match
CY086525	A/swine/Hong_Kong/NS162/2003	2003	H1N1	Swine	Hong_Kong	1C.2.3		1C.2.3	0					1C.2.3	match					1C.2.3	match
CY086527	A/swine/Hong_Kong/NS164/2003	2003	H1N1	Swine	Hong_Kong	1C.2.3		1C.2.3	0					1C.2.3	match					1C.2.3	match
CY086529	A/swine/Hong_Kong/NS172/2003	2003	H1N1	Swine	Hong_Kong	1C.2.3		1C.2.3	0					1C.2.3	match					1C.2.3	match
CY086533	A/swine/Hong_Kong/NS193/2003	2003	H1N1	Swine	Hong_Kong	1A.1.3		1A.1.3	0
CY086535	A/swine/Hong_Kong/252/2003	2003	H1N1	Swine	Hong_Kong	1A.1.3		1A.1.3	0
CY086537	A/swine/Hong_Kong/253/2003	2003	H1N1	Swine	Hong_Kong	1C.2.3		1C.2.3	0					1C.2.3	match					1C.2.3	match
CY086539	A/swine/Hong_Kong/266/2003	2003	H1N1	Swine	Hong_Kong	1C.2.3		1C.2.3	0					1C.2.3	match					1C.2.3	match
CY086541	A/swine/Hong_Kong/271/2003	2003	H1N1	Swine	Hong_Kong	1A.1.3		1A.1.3	0	1A.1.3	match
CY086543	A/swine/Hong_Kong/280/2003	2003	H1N1	Swine	Hong_Kong	1A.1.3		1A.1.3	0	1A.1.3	match
CY086547	A/swine/Hong_Kong/NS392/2003	2003	H1N2	Swine	Hong_Kong	1A.1.3		1A.1.3	0	1A.1.3	match
CY086549	A/swine/Hong_Kong/556/2003	2003	H1N2	Swine	Hong_Kong	1A.1.3		1A.1.3	0	1A.1.3	match					1A.1.3	match
CY086551	A/swine/Hong_Kong/567/2003	2003	H1N1	Swine	Hong_Kong	1C.2.3		1C.2.3	0					1C.2.3	match					1C.2.3	match
CY086553	A/swine/Hong_Kong/NS562/2003	2003	H1N2	Swine	Hong_Kong	1A.1.3		1A.1.3	0	1A.1.3	match
CY086555	A/swine/Hong_Kong/NS563/2003	2003	H1N2	Swine	Hong_Kong	1A.1.3		1A.1.3	0	1A.1.3	match
CY086557	A/swine/Hong_Kong/NS578/2003	2003	H1N1	Swine	Hong_Kong	1C.2.3		1C.2.3	0					1C.2.3	match					1C.2.3	match
CY086559	A/swine/Hong_Kong/NS579/2003	2003	H1N1	Swine	Hong_Kong	1C.2.3		1C.2.3	0					1C.2.3	match					1C.2.3	match
CY086561	A/swine/Hong_Kong/NS581/2003	2003	H1N1	Swine	Hong_Kong	1C.2.3		1C.2.3	0					1C.2.3	match					1C.2.3	match
CY086563	A/swine/Hong_Kong/NS587/2003	2003	H1N1	Swine	Hong_Kong	1C.2.3		1C.2.3	0					1C.2.3	match					1C.2.3	match
CY086565	A/swine/Hong_Kong/NS591/2003	2003	H1N1	Swine	Hong_Kong	1C.2.3		1C.2.3	0					1C.2.3	match					1C.2.3	match
CY086567	A/swine/Hong_Kong/NS595/2003	2003	H1N1	Swine	Hong_Kong	1C.2.3		1C.2.3	0					1C.2.3	match					1C.2.3	match
CY086569	A/swine/Hong_Kong/NS596/2003	2003	H1N1	Swine	Hong_Kong	1C.2.3		1C.2.3	0					1C.2.3	match					1C.2.3	match
CY086571	A/swine/Hong_Kong/847/2003	2003	H1N1	Swine	Hong_Kong	1C.2.3		1C.2.3	0					1C.2.3	match					1C.2.3	match
CY086573	A/swine/Hong_Kong/848/2003	2003	H1N1	Swine	Hong_Kong	1C.2.3		1C.2.3	0					1C.2.3	match					1C.2.3	match
CY086575	A/swine/Hong_Kong/849/2003	2003	H1N1	Swine	Hong_Kong	1C.2.3		1C.2.3	0					1C.2.3	match					1C.2.3	match
CY086579	A/swine/Hong_Kong/873/2003	2003	H1N1	Swine	Hong_Kong	1C.2.3		1C.2.3	0					1C.2.3	match					1C.2.3	match
CY086581	A/swine/Hong_Kong/881/2003	2003	H1N1	Swine	Hong_Kong	1C.2.3		1C.2.3	0					1C.2.3	match					1C.2.3	match
CY086583	A/swine/Hong_Kong/882/2003	2003	H1N1	Swine	Hong_Kong	1C.2.3		1C.2.3	0					1C.2.3	match					1C.2.3	match
CY086585	A/swine/Hong_Kong/886/2003	2003	H1N1	Swine	Hong_Kong	1C.2.3		1C.2.3	0					1C.2.3	match					1C.2.3	match
CY086589	A/swine/Hong_Kong/NS619/2003	2003	H1N2	Swine	Hong_Kong	1A.3.3.1		1A.3.3.1	0
CY086591	A/swine/Hong_Kong/987/2003	2003	H1N2	Swine	Hong_Kong	1A.1		1A.1	0	1A.1	match					1A.1	match
CY086593	A/swine/Hong_Kong/1186/2003	2003	H1N1	Swine	Hong_Kong	1C.2.3		1C.2.3	0					1C.2.3	match					1C.2.3	match
CY086595	A/swine/Hong_Kong/1190/2003	2003	H1N1	Swine	Hong_Kong	1C.2.3		1C.2.3	0					1C.2.3	match					1C.2.3	match
CY086597	A/swine/Hong_Kong/1213/2003	2003	H1N1	Swine	Hong_Kong	1C.2.3		1C.2.3	0					1C.2.3	match					1C.2.3	match
CY086599	A/swine/Hong_Kong/NS919/2003	2003	H1N1	Swine	Hong_Kong	1A.1.3		1A.1.3	0	1A.1.3	match					1A.1.3	match
CY086601	A/swine/Hong_Kong/1370/2003	2003	H1N1	Swine	Hong_Kong	1A.1.3		1A.1.3	0	1A.1.3	match
CY086603	A/swine/Hong_Kong/1373/2003	2003	H1N1	Swine	Hong_Kong	1A.1.3		1A.1.3	0	1A.1.3	match					1A.1.3	match
CY086605	A/swine/Hong_Kong/NS977/2003	2003	H1N2	Swine	Hong_Kong	1A.1.3		1A.1.3	0	1A.1.3	match					1A.1.3	match
CY086607	A/swine/Hong_Kong/NS978/2003	2003	H1N2	Swine	Hong_Kong	1A.1.3		1A.1.3	0	1A.1.3	match					1A.1.3	match
CY086609	A/swine/Hong_Kong/NS984/2003	2003	H1N2	Swine	Hong_Kong	1A.1.3		1A.1.3	0
CY086611	A/swine/Hong_Kong/1462/2003	2003	H1N2	Swine	Hong_Kong	1A.1.3		1A.1.3	0	1A.1.3	match
CY086613	A/swine/Hong_Kong/1591/2003	2003	H1N2	Swine	Hong_Kong	1A.3.3.1		1A.3.3.1	0
CY086615	A/swine/Hong_Kong/1598/2003	2003	H1N2	Swine	Hong_Kong	1A.3.3.1		1A.3.3.1	0	1A.3.3.1	match					1A.3.3.1	match
CY086617	A/swine/Hong_Kong/1602/2003	2003	H1N1	Swine	Hong_Kong	1C.2.3		1C.2.3	0					1C.2.3	match					1C.2.3	match
CY086621	A/swine/Hong_Kong/NS1117/2003	2003	H1N1	Swine	Hong_Kong	1C.2.3		1C.2.3	0					1C.2.3	match					1C.2.3	match
CY086623	A/swine/Hong_Kong/NS1119/2003	2003	H1N1	Swine	Hong_Kong	1C.2.3		1C.2.3	0					1C.2.3	match					1C.2.3	match
CY086625	A/swine/Hong_Kong/NS1143/2003	2003	H1N1	Swine	Hong_Kong	1C.2.3		1C.2.3	0					1C.2.3	match					1C.2.3	match
CY086631	A/swine/Hong_Kong/1676/2003	2003	H1N1	Swine	Hong_Kong	1C.2.3		1C.2.3	0					1C.2.3	match					1C.2.3	match
CY086633	A/swine/Hong_Kong/1678/2003	2003	H1N2	Swine	Hong_Kong	1A.1.3		1A.1.3	0	1A.1.3	match
CY086635	A/swine/Hong_Kong/1680/2003	2003	H1N2	Swine	Hong_Kong	1A.1.3		1A.1.3	0	1A.1.3	match
CY086637	A/swine/Hong_Kong/1694/2003	2003	H1N1	Swine	Hong_Kong	1C.2.3		1C.2.3	0					1C.2.3	match					1C.2.3	match
CY086639	A/swine/Hong_Kong/1696/2003	2003	H1N2	Swine	Hong_Kong	1A.1.3		1A.1.3	0	1A.1.3	match
CY086641	A/swine/Hong_Kong/1708/2003	2003	H1N1	Swine	Hong_Kong	1C.2.3		1C.2.3	0					1C.2.3	match					1C.2.3	match
CY086643	A/swine/Hong_Kong/1737/2003	2003	H1N1	Swine	Hong_Kong	1C.2.3		1C.2.3	0					1C.2.3	match					1C.2.3	match
CY086645	A/swine/Hong_Kong/1738/2003	2003	H1N2	Swine	Hong_Kong	1A.1.3		1A.1.3	0
CY086649	A/swine/Hong_Kong/1751/2003	2003	H1N1	Swine	Hong_Kong	1C.2.3		1C.2.3	0					1C.2.3	match					1C.2.3	match
CY086651	A/swine/Hong_Kong/1754/2003	2003	H1N2	Swine	Hong_Kong	1A.1.3		1A.1.3	0	1A.1.3	match
CY086653	A/swine/Hong_Kong/1755/2003	2003	H1N2	Swine	Hong_Kong	1A.1.3		1A.1.3	0	1A.1.3	match					1A.1.3	match
CY086655	A/swine/Hong_Kong/1760/2003	2003	H1N2	Swine	Hong_Kong	1A.1.3		1A.1.3	0	1A.1.3	match					1A.1.3	match
CY086657	A/swine/Hong_Kong/1772/2003	2003	H1N2	Swine	Hong_Kong	1A.1.3		1A.1.3	0
CY086659	A/swine/Hong_Kong/1777/2003	2003	H1N2	Swine	Hong_Kong	1A.1.3		1A.1.3	0	1A.1.3	match					1A.1.3	match
[truncated: 5,071 more rows]
